# Supplementary material for: The role of restrictive abortion laws on modern contraceptive use in Sub Saharan Africa
Source: PLOS Glob Public Health. 2025 Jul 10;5(7):e0004875. doi: 10.1371/journal.pgph.0004875 (PMC12244480; doi:10.1371/journal.pgph.0004875)
Supplement: S1 Data — (XLSX) [file pgph.0004875.s010.xlsx]

## Sheet: Data
v000	v001	v002	v003	v005	age	v021	v022	residence	education	wealth	modernfp	effectivemethod	totalchn	religion	fpvisit	fp_in_media	insurance	maritalstat	country	countryabbrev	countrycodenumb	law3cat	chepergdp	surveyyr	newpsu	newstrata	law_duration_years	contraceptive_policy
BJ7	1	3	2	1134416	30	1	alibori rural	Rural	No education	Middle	No	No	2	Islamic	No	Yes	No insurance coverage	Married/living with partner	Benin	BEN	1	Broadly liberal	2.60407	201718	1	2	14	2
BJ7	1	3	4	1134416	23	1	alibori rural	Rural	No education	Middle	No	No	2	Islamic	No	Yes	No insurance coverage	Married/living with partner	Benin	BEN	1	Broadly liberal	2.60407	201718	1	2	14	2
BJ7	1	9	2	1134416	33	1	alibori rural	Rural	No education	Middle	No	No	5	Islamic	No	Yes	No insurance coverage	Married/living with partner	Benin	BEN	1	Broadly liberal	2.60407	201718	1	2	14	2
BJ7	1	9	8	1134416	39	1	alibori rural	Rural	No education	Middle	No	No	5	Islamic	No	Yes	No insurance coverage	Married/living with partner	Benin	BEN	1	Broadly liberal	2.60407	201718	1	2	14	2
BJ7	1	9	15	1134416	33	1	alibori rural	Rural	No education	Middle	No	No	4	Islamic	No	Yes	No insurance coverage	Married/living with partner	Benin	BEN	1	Broadly liberal	2.60407	201718	1	2	14	2
BJ7	1	9	20	1134416	28	1	alibori rural	Rural	No education	Middle	No	No	4	Islamic	No	Yes	No insurance coverage	Married/living with partner	Benin	BEN	1	Broadly liberal	2.60407	201718	1	2	14	2
BJ7	1	9	30	1134416	48	1	alibori rural	Rural	No education	Middle	No	No	4	Islamic	No	Yes	No insurance coverage	Married/living with partner	Benin	BEN	1	Broadly liberal	2.60407	201718	1	2	14	2
BJ7	1	15	4	1134416	28	1	alibori rural	Rural	Primary education	Richer	No	No	3	Islamic	No	No	No insurance coverage	Married/living with partner	Benin	BEN	1	Broadly liberal	2.60407	201718	1	2	14	2
BJ7	1	15	7	1134416	28	1	alibori rural	Rural	No education	Richer	No	No	2	Islamic	No	No	No insurance coverage	Married/living with partner	Benin	BEN	1	Broadly liberal	2.60407	201718	1	2	14	2
BJ7	1	15	18	1134416	39	1	alibori rural	Rural	No education	Richer	No	No	4	Islamic	No	Yes	No insurance coverage	Married/living with partner	Benin	BEN	1	Broadly liberal	2.60407	201718	1	2	14	2
BJ7	1	15	21	1134416	28	1	alibori rural	Rural	No education	Richer	No	No	2	Islamic	No	No	No insurance coverage	Married/living with partner	Benin	BEN	1	Broadly liberal	2.60407	201718	1	2	14	2
BJ7	1	15	25	1134416	20	1	alibori rural	Rural	No education	Richer	Yes	Yes	1	Islamic	Yes	Yes	No insurance coverage	Married/living with partner	Benin	BEN	1	Broadly liberal	2.60407	201718	1	2	14	2
BJ7	1	15	27	1134416	30	1	alibori rural	Rural	No education	Richer	No	No	2	Islamic	No	Yes	No insurance coverage	Married/living with partner	Benin	BEN	1	Broadly liberal	2.60407	201718	1	2	14	2
BJ7	1	21	2	1134416	39	1	alibori rural	Rural	No education	Poorer	No	No	4	Islamic	No	Yes	No insurance coverage	Married/living with partner	Benin	BEN	1	Broadly liberal	2.60407	201718	1	2	14	2
BJ7	1	21	7	1134416	30	1	alibori rural	Rural	No education	Poorer	No	No	4	Islamic	No	Yes	No insurance coverage	Married/living with partner	Benin	BEN	1	Broadly liberal	2.60407	201718	1	2	14	2
BJ7	1	33	2	1134416	45	1	alibori rural	Rural	No education	Middle	No	No	7	Islamic	No	Yes	No insurance coverage	Married/living with partner	Benin	BEN	1	Broadly liberal	2.60407	201718	1	2	14	2
BJ7	1	33	3	1134416	19	1	alibori rural	Rural	Primary education	Middle	No	No	1	Islamic	No	Yes	No insurance coverage	Never in union	Benin	BEN	1	Broadly liberal	2.60407	201718	1	2	14	2
BJ7	1	39	2	1134416	46	1	alibori rural	Rural	No education	Poorer	No	No	1	Islamic	No	No	No insurance coverage	Married/living with partner	Benin	BEN	1	Broadly liberal	2.60407	201718	1	2	14	2
BJ7	1	39	11	1134416	21	1	alibori rural	Rural	No education	Poorer	No	No	1	Others	Yes	No	No insurance coverage	Married/living with partner	Benin	BEN	1	Broadly liberal	2.60407	201718	1	2	14	2
BJ7	1	46	2	1134416	43	1	alibori rural	Rural	No education	Poorer	Yes	No	4	Islamic	Yes	No	No insurance coverage	Married/living with partner	Benin	BEN	1	Broadly liberal	2.60407	201718	1	2	14	2
BJ7	1	46	3	1134416	19	1	alibori rural	Rural	Secondary education	Poorer	No	No	1	Islamic	Yes	No	No insurance coverage	Married/living with partner	Benin	BEN	1	Broadly liberal	2.60407	201718	1	2	14	2
BJ7	1	46	5	1134416	48	1	alibori rural	Rural	No education	Poorer	No	No	7	Islamic	No	No	No insurance coverage	Married/living with partner	Benin	BEN	1	Broadly liberal	2.60407	201718	1	2	14	2
BJ7	1	52	2	1134416	29	1	alibori rural	Rural	No education	Poorer	No	No	2	Islamic	No	No	No insurance coverage	Married/living with partner	Benin	BEN	1	Broadly liberal	2.60407	201718	1	2	14	2
BJ7	1	52	5	1134416	27	1	alibori rural	Rural	No education	Poorer	No	No	4	Islamic	No	Yes	No insurance coverage	Married/living with partner	Benin	BEN	1	Broadly liberal	2.60407	201718	1	2	14	2
BJ7	1	58	2	1134416	44	1	alibori rural	Rural	No education	Middle	No	No	3	Islamic	No	Yes	No insurance coverage	Married/living with partner	Benin	BEN	1	Broadly liberal	2.60407	201718	1	2	14	2
BJ7	1	58	4	1134416	20	1	alibori rural	Rural	No education	Middle	No	No	1	Islamic	No	Yes	No insurance coverage	Married/living with partner	Benin	BEN	1	Broadly liberal	2.60407	201718	1	2	14	2
BJ7	1	64	2	1134416	36	1	alibori rural	Rural	No education	Poorer	No	No	5	Islamic	Yes	No	No insurance coverage	Married/living with partner	Benin	BEN	1	Broadly liberal	2.60407	201718	1	2	14	2
BJ7	1	64	3	1134416	18	1	alibori rural	Rural	No education	Poorer	No	No	1	Islamic	Yes	No	No insurance coverage	Married/living with partner	Benin	BEN	1	Broadly liberal	2.60407	201718	1	2	14	2
BJ7	1	64	8	1134416	35	1	alibori rural	Rural	No education	Poorer	No	No	5	Islamic	Yes	No	No insurance coverage	Married/living with partner	Benin	BEN	1	Broadly liberal	2.60407	201718	1	2	14	2
BJ7	1	70	2	1134416	36	1	alibori rural	Rural	No education	Poorer	No	No	1	Islamic	No	No	No insurance coverage	Married/living with partner	Benin	BEN	1	Broadly liberal	2.60407	201718	1	2	14	2
BJ7	1	76	2	1134416	49	1	alibori rural	Rural	No education	Poorer	No	No	4	Islamic	No	No	No insurance coverage	Married/living with partner	Benin	BEN	1	Broadly liberal	2.60407	201718	1	2	14	2
BJ7	1	76	6	1134416	49	1	alibori rural	Rural	No education	Poorer	No	No	5	Others	No	No	No insurance coverage	Married/living with partner	Benin	BEN	1	Broadly liberal	2.60407	201718	1	2	14	2
BJ7	1	76	9	1134416	17	1	alibori rural	Rural	No education	Poorer	No	No	0	Others	No	No	No insurance coverage	Never in union	Benin	BEN	1	Broadly liberal	2.60407	201718	1	2	14	2
BJ7	1	76	11	1134416	46	1	alibori rural	Rural	No education	Poorer	No	No	6	Others	No	No	No insurance coverage	Married/living with partner	Benin	BEN	1	Broadly liberal	2.60407	201718	1	2	14	2
BJ7	1	76	16	1134416	15	1	alibori rural	Rural	No education	Poorer	No	No	0	Others	No	No	No insurance coverage	Never in union	Benin	BEN	1	Broadly liberal	2.60407	201718	1	2	14	2
BJ7	1	76	22	1134416	26	1	alibori rural	Rural	No education	Poorer	No	No	2	Others	No	Yes	No insurance coverage	Married/living with partner	Benin	BEN	1	Broadly liberal	2.60407	201718	1	2	14	2
BJ7	1	76	25	1134416	31	1	alibori rural	Rural	No education	Poorer	No	No	3	Others	No	No	No insurance coverage	Married/living with partner	Benin	BEN	1	Broadly liberal	2.60407	201718	1	2	14	2
BJ7	1	76	29	1134416	31	1	alibori rural	Rural	No education	Poorer	No	No	2	Others	No	No	No insurance coverage	Married/living with partner	Benin	BEN	1	Broadly liberal	2.60407	201718	1	2	14	2
BJ7	1	76	35	1134416	20	1	alibori rural	Rural	No education	Poorer	No	No	0	Islamic	No	No	No insurance coverage	Married/living with partner	Benin	BEN	1	Broadly liberal	2.60407	201718	1	2	14	2
BJ7	1	76	38	1134416	19	1	alibori rural	Rural	No education	Poorer	No	No	0	Islamic	No	No	No insurance coverage	Never in union	Benin	BEN	1	Broadly liberal	2.60407	201718	1	2	14	2
BJ7	1	76	42	1134416	33	1	alibori rural	Rural	No education	Poorer	No	No	2	Others	No	No	No insurance coverage	Widowed/divorced/separated	Benin	BEN	1	Broadly liberal	2.60407	201718	1	2	14	2
BJ7	1	82	2	1134416	43	1	alibori rural	Rural	No education	Middle	No	No	7	Islamic	No	Yes	No insurance coverage	Married/living with partner	Benin	BEN	1	Broadly liberal	2.60407	201718	1	2	14	2
BJ7	1	82	7	1134416	42	1	alibori rural	Rural	No education	Middle	Yes	No	7	Islamic	No	Yes	No insurance coverage	Married/living with partner	Benin	BEN	1	Broadly liberal	2.60407	201718	1	2	14	2
BJ7	1	82	15	1134416	40	1	alibori rural	Rural	No education	Middle	No	No	5	Islamic	No	Yes	No insurance coverage	Married/living with partner	Benin	BEN	1	Broadly liberal	2.60407	201718	1	2	14	2
BJ7	1	82	17	1134416	15	1	alibori rural	Rural	No education	Middle	No	No	0	Islamic	No	Yes	No insurance coverage	Never in union	Benin	BEN	1	Broadly liberal	2.60407	201718	1	2	14	2
BJ7	1	82	21	1134416	24	1	alibori rural	Rural	No education	Middle	Yes	Yes	4	Islamic	No	Yes	No insurance coverage	Married/living with partner	Benin	BEN	1	Broadly liberal	2.60407	201718	1	2	14	2
BJ7	1	88	2	1134416	45	1	alibori rural	Rural	No education	Poorer	Yes	Yes	11	Islamic	Yes	No	No insurance coverage	Married/living with partner	Benin	BEN	1	Broadly liberal	2.60407	201718	1	2	14	2
BJ7	1	88	10	1134416	25	1	alibori rural	Rural	No education	Poorer	No	No	1	Islamic	Yes	No	No insurance coverage	Married/living with partner	Benin	BEN	1	Broadly liberal	2.60407	201718	1	2	14	2
BJ7	1	88	12	1134416	17	1	alibori rural	Rural	No education	Poorer	No	No	1	Islamic	Yes	No	No insurance coverage	Married/living with partner	Benin	BEN	1	Broadly liberal	2.60407	201718	1	2	14	2
BJ7	1	94	7	1134416	16	1	alibori rural	Rural	No education	Poorer	No	No	0	Islamic	No	No	No insurance coverage	Married/living with partner	Benin	BEN	1	Broadly liberal	2.60407	201718	1	2	14	2
BJ7	1	101	2	1134416	18	1	alibori rural	Rural	No education	Middle	No	No	0	Islamic	Yes	No	No insurance coverage	Married/living with partner	Benin	BEN	1	Broadly liberal	2.60407	201718	1	2	14	2
BJ7	1	107	2	1134416	25	1	alibori rural	Rural	No education	Richer	No	No	1	Islamic	No	No	No insurance coverage	Married/living with partner	Benin	BEN	1	Broadly liberal	2.60407	201718	1	2	14	2
BJ7	1	107	5	1134416	48	1	alibori rural	Rural	No education	Richer	No	No	6	Islamic	Yes	No	No insurance coverage	Married/living with partner	Benin	BEN	1	Broadly liberal	2.60407	201718	1	2	14	2
BJ7	1	107	7	1134416	16	1	alibori rural	Rural	No education	Richer	No	No	0	Islamic	Yes	No	No insurance coverage	Never in union	Benin	BEN	1	Broadly liberal	2.60407	201718	1	2	14	2
BJ7	1	107	10	1134416	22	1	alibori rural	Rural	No education	Richer	No	No	2	Islamic	Yes	No	No insurance coverage	Married/living with partner	Benin	BEN	1	Broadly liberal	2.60407	201718	1	2	14	2
BJ7	1	113	2	1134416	24	1	alibori rural	Rural	No education	Poorest	Yes	No	4	Islamic	No	No	No insurance coverage	Married/living with partner	Benin	BEN	1	Broadly liberal	2.60407	201718	1	2	14	2
BJ7	1	119	3	1134416	19	1	alibori rural	Rural	No education	Middle	No	No	1	Islamic	Yes	No	No insurance coverage	Married/living with partner	Benin	BEN	1	Broadly liberal	2.60407	201718	1	2	14	2
BJ7	1	125	2	1134416	17	1	alibori rural	Rural	No education	Middle	Yes	No	1	Islamic	No	Yes	No insurance coverage	Married/living with partner	Benin	BEN	1	Broadly liberal	2.60407	201718	1	2	14	2
BJ7	1	131	2	1134416	25	1	alibori rural	Rural	No education	Poorest	No	No	6	Islamic	Yes	No	No insurance coverage	Married/living with partner	Benin	BEN	1	Broadly liberal	2.60407	201718	1	2	14	2
BJ7	1	137	2	1134416	26	1	alibori rural	Rural	No education	Poorer	No	No	4	Islamic	No	No	No insurance coverage	Married/living with partner	Benin	BEN	1	Broadly liberal	2.60407	201718	1	2	14	2
BJ7	1	143	6	1134416	23	1	alibori rural	Rural	No education	Middle	No	No	3	Islamic	Yes	No	No insurance coverage	Married/living with partner	Benin	BEN	1	Broadly liberal	2.60407	201718	1	2	14	2
BJ7	1	143	10	1134416	19	1	alibori rural	Rural	No education	Middle	No	No	1	Islamic	Yes	No	No insurance coverage	Married/living with partner	Benin	BEN	1	Broadly liberal	2.60407	201718	1	2	14	2
BJ7	1	143	13	1134416	16	1	alibori rural	Rural	No education	Middle	No	No	0	Islamic	No	No	No insurance coverage	Never in union	Benin	BEN	1	Broadly liberal	2.60407	201718	1	2	14	2
BJ7	1	149	2	1134416	48	1	alibori rural	Rural	No education	Poorer	No	No	9	Islamic	Yes	No	No insurance coverage	Married/living with partner	Benin	BEN	1	Broadly liberal	2.60407	201718	1	2	14	2
BJ7	1	149	4	1134416	28	1	alibori rural	Rural	No education	Poorer	No	No	3	Islamic	No	Yes	No insurance coverage	Married/living with partner	Benin	BEN	1	Broadly liberal	2.60407	201718	1	2	14	2
BJ7	1	156	2	1134416	30	1	alibori rural	Rural	No education	Middle	No	No	5	Islamic	No	Yes	No insurance coverage	Married/living with partner	Benin	BEN	1	Broadly liberal	2.60407	201718	1	2	14	2
BJ7	1	156	8	1134416	28	1	alibori rural	Rural	No education	Middle	No	No	2	Islamic	No	Yes	No insurance coverage	Married/living with partner	Benin	BEN	1	Broadly liberal	2.60407	201718	1	2	14	2
BJ7	2	2	3	1078131	20	2	alibori rural	Rural	No education	Middle	No	No	1	Islamic	No	Yes	No insurance coverage	Married/living with partner	Benin	BEN	1	Broadly liberal	2.60407	201718	2	2	14	2
BJ7	2	2	5	1078131	22	2	alibori rural	Rural	No education	Middle	No	No	1	Islamic	No	Yes	No insurance coverage	Married/living with partner	Benin	BEN	1	Broadly liberal	2.60407	201718	2	2	14	2
BJ7	2	2	10	1078131	26	2	alibori rural	Rural	No education	Middle	No	No	1	Islamic	No	Yes	No insurance coverage	Married/living with partner	Benin	BEN	1	Broadly liberal	2.60407	201718	2	2	14	2
BJ7	2	2	12	1078131	20	2	alibori rural	Rural	No education	Middle	No	No	0	Islamic	No	Yes	No insurance coverage	Never in union	Benin	BEN	1	Broadly liberal	2.60407	201718	2	2	14	2
BJ7	2	2	13	1078131	18	2	alibori rural	Rural	No education	Middle	No	No	0	Islamic	No	Yes	No insurance coverage	Never in union	Benin	BEN	1	Broadly liberal	2.60407	201718	2	2	14	2
BJ7	2	7	2	1078131	35	2	alibori rural	Rural	No education	Poorest	No	No	5	Islamic	Yes	No	No insurance coverage	Married/living with partner	Benin	BEN	1	Broadly liberal	2.60407	201718	2	2	14	2
BJ7	2	13	2	1078131	21	2	alibori rural	Rural	No education	Poorest	No	No	1	Islamic	No	No	No insurance coverage	Married/living with partner	Benin	BEN	1	Broadly liberal	2.60407	201718	2	2	14	2
BJ7	2	19	2	1078131	36	2	alibori rural	Rural	No education	Poorer	No	No	3	Islamic	No	No	No insurance coverage	Married/living with partner	Benin	BEN	1	Broadly liberal	2.60407	201718	2	2	14	2
BJ7	2	19	7	1078131	21	2	alibori rural	Rural	No education	Poorer	No	No	1	Islamic	No	No	No insurance coverage	Married/living with partner	Benin	BEN	1	Broadly liberal	2.60407	201718	2	2	14	2
BJ7	2	25	2	1078131	49	2	alibori rural	Rural	No education	Poorest	No	No	12	Islamic	Yes	No	No insurance coverage	Married/living with partner	Benin	BEN	1	Broadly liberal	2.60407	201718	2	2	14	2
BJ7	2	25	4	1078131	22	2	alibori rural	Rural	No education	Poorest	No	No	2	Islamic	Yes	No	No insurance coverage	Married/living with partner	Benin	BEN	1	Broadly liberal	2.60407	201718	2	2	14	2
BJ7	2	25	8	1078131	17	2	alibori rural	Rural	No education	Poorest	No	No	1	Islamic	Yes	No	No insurance coverage	Married/living with partner	Benin	BEN	1	Broadly liberal	2.60407	201718	2	2	14	2
BJ7	2	25	13	1078131	46	2	alibori rural	Rural	No education	Poorest	No	No	4	Islamic	No	No	No insurance coverage	Married/living with partner	Benin	BEN	1	Broadly liberal	2.60407	201718	2	2	14	2
BJ7	2	30	4	1078131	15	2	alibori rural	Rural	No education	Poorest	No	No	0	Islamic	No	No	No insurance coverage	Married/living with partner	Benin	BEN	1	Broadly liberal	2.60407	201718	2	2	14	2
BJ7	2	30	6	1078131	15	2	alibori rural	Rural	Primary education	Poorest	No	No	0	Islamic	No	No	No insurance coverage	Never in union	Benin	BEN	1	Broadly liberal	2.60407	201718	2	2	14	2
BJ7	2	30	12	1078131	27	2	alibori rural	Rural	No education	Poorest	No	No	2	Islamic	Yes	No	No insurance coverage	Married/living with partner	Benin	BEN	1	Broadly liberal	2.60407	201718	2	2	14	2
BJ7	2	30	13	1078131	28	2	alibori rural	Rural	No education	Poorest	No	No	4	Islamic	Yes	No	No insurance coverage	Married/living with partner	Benin	BEN	1	Broadly liberal	2.60407	201718	2	2	14	2
BJ7	2	30	17	1078131	30	2	alibori rural	Rural	No education	Poorest	No	No	5	Islamic	Yes	No	No insurance coverage	Married/living with partner	Benin	BEN	1	Broadly liberal	2.60407	201718	2	2	14	2
BJ7	2	42	2	1078131	34	2	alibori rural	Rural	No education	Poorest	No	No	6	Islamic	Yes	No	No insurance coverage	Married/living with partner	Benin	BEN	1	Broadly liberal	2.60407	201718	2	2	14	2
BJ7	2	42	8	1078131	21	2	alibori rural	Rural	No education	Poorest	No	No	2	Islamic	No	No	No insurance coverage	Married/living with partner	Benin	BEN	1	Broadly liberal	2.60407	201718	2	2	14	2
BJ7	2	42	14	1078131	16	2	alibori rural	Rural	No education	Poorest	No	No	1	Islamic	No	No	No insurance coverage	Married/living with partner	Benin	BEN	1	Broadly liberal	2.60407	201718	2	2	14	2
BJ7	2	48	4	1078131	28	2	alibori rural	Rural	No education	Poorest	No	No	4	Islamic	No	Yes	No insurance coverage	Married/living with partner	Benin	BEN	1	Broadly liberal	2.60407	201718	2	2	14	2
BJ7	2	53	2	1078131	35	2	alibori rural	Rural	No education	Poorest	No	No	8	Islamic	No	Yes	No insurance coverage	Married/living with partner	Benin	BEN	1	Broadly liberal	2.60407	201718	2	2	14	2
BJ7	2	53	4	1078131	17	2	alibori rural	Rural	No education	Poorest	No	No	1	Islamic	No	Yes	No insurance coverage	Married/living with partner	Benin	BEN	1	Broadly liberal	2.60407	201718	2	2	14	2
BJ7	2	59	2	1078131	38	2	alibori rural	Rural	No education	Poorest	No	No	7	Islamic	No	Yes	No insurance coverage	Married/living with partner	Benin	BEN	1	Broadly liberal	2.60407	201718	2	2	14	2
BJ7	2	65	2	1078131	28	2	alibori rural	Rural	Secondary education	Poorer	No	No	4	Islamic	No	Yes	No insurance coverage	Married/living with partner	Benin	BEN	1	Broadly liberal	2.60407	201718	2	2	14	2
BJ7	2	71	2	1078131	37	2	alibori rural	Rural	No education	Poorest	No	No	4	Others	No	Yes	No insurance coverage	Married/living with partner	Benin	BEN	1	Broadly liberal	2.60407	201718	2	2	14	2
BJ7	2	71	7	1078131	31	2	alibori rural	Rural	No education	Poorest	Yes	No	4	Others	No	Yes	No insurance coverage	Married/living with partner	Benin	BEN	1	Broadly liberal	2.60407	201718	2	2	14	2
BJ7	2	71	13	1078131	39	2	alibori rural	Rural	No education	Poorest	No	No	4	Others	No	Yes	No insurance coverage	Married/living with partner	Benin	BEN	1	Broadly liberal	2.60407	201718	2	2	14	2
BJ7	2	71	14	1078131	20	2	alibori rural	Rural	No education	Poorest	No	No	0	Others	No	No	No insurance coverage	Never in union	Benin	BEN	1	Broadly liberal	2.60407	201718	2	2	14	2
BJ7	2	71	15	1078131	17	2	alibori rural	Rural	No education	Poorest	Yes	No	0	Others	No	No	No insurance coverage	Never in union	Benin	BEN	1	Broadly liberal	2.60407	201718	2	2	14	2
BJ7	2	76	4	1078131	24	2	alibori rural	Rural	No education	Middle	No	No	1	Islamic	No	No	No insurance coverage	Married/living with partner	Benin	BEN	1	Broadly liberal	2.60407	201718	2	2	14	2
BJ7	2	76	7	1078131	22	2	alibori rural	Rural	No education	Middle	No	No	1	Islamic	No	No	No insurance coverage	Married/living with partner	Benin	BEN	1	Broadly liberal	2.60407	201718	2	2	14	2
BJ7	2	76	9	1078131	18	2	alibori rural	Rural	No education	Middle	No	No	0	Islamic	No	No	No insurance coverage	Married/living with partner	Benin	BEN	1	Broadly liberal	2.60407	201718	2	2	14	2
BJ7	2	76	11	1078131	48	2	alibori rural	Rural	No education	Middle	No	No	9	Islamic	No	No	No insurance coverage	Married/living with partner	Benin	BEN	1	Broadly liberal	2.60407	201718	2	2	14	2
BJ7	2	76	13	1078131	25	2	alibori rural	Rural	No education	Middle	No	No	3	Islamic	No	No	No insurance coverage	Married/living with partner	Benin	BEN	1	Broadly liberal	2.60407	201718	2	2	14	2
BJ7	2	76	17	1078131	23	2	alibori rural	Rural	No education	Middle	No	No	2	Islamic	No	No	No insurance coverage	Married/living with partner	Benin	BEN	1	Broadly liberal	2.60407	201718	2	2	14	2
BJ7	2	76	20	1078131	42	2	alibori rural	Rural	No education	Middle	No	No	6	Islamic	No	Yes	No insurance coverage	Married/living with partner	Benin	BEN	1	Broadly liberal	2.60407	201718	2	2	14	2
BJ7	2	76	21	1078131	20	2	alibori rural	Rural	No education	Middle	No	No	0	Islamic	No	No	No insurance coverage	Never in union	Benin	BEN	1	Broadly liberal	2.60407	201718	2	2	14	2
BJ7	2	82	2	1078131	31	2	alibori rural	Rural	No education	Poorest	No	No	3	Others	No	No	No insurance coverage	Married/living with partner	Benin	BEN	1	Broadly liberal	2.60407	201718	2	2	14	2
BJ7	2	82	7	1078131	21	2	alibori rural	Rural	No education	Poorest	No	No	1	Others	No	No	No insurance coverage	Married/living with partner	Benin	BEN	1	Broadly liberal	2.60407	201718	2	2	14	2
BJ7	2	88	2	1078131	49	2	alibori rural	Rural	No education	Middle	Yes	Yes	6	Christianity	No	Yes	No insurance coverage	Married/living with partner	Benin	BEN	1	Broadly liberal	2.60407	201718	2	2	14	2
BJ7	2	88	3	1078131	18	2	alibori rural	Rural	Secondary education	Middle	Yes	Yes	1	Islamic	No	Yes	No insurance coverage	Married/living with partner	Benin	BEN	1	Broadly liberal	2.60407	201718	2	2	14	2
BJ7	2	88	5	1078131	46	2	alibori rural	Rural	No education	Middle	No	No	7	Islamic	No	Yes	No insurance coverage	Married/living with partner	Benin	BEN	1	Broadly liberal	2.60407	201718	2	2	14	2
BJ7	2	93	5	1078131	26	2	alibori rural	Rural	No education	Poorer	No	No	1	Others	No	Yes	No insurance coverage	Married/living with partner	Benin	BEN	1	Broadly liberal	2.60407	201718	2	2	14	2
BJ7	2	99	4	1078131	38	2	alibori rural	Rural	No education	Poorest	No	No	5	Islamic	No	Yes	No insurance coverage	Married/living with partner	Benin	BEN	1	Broadly liberal	2.60407	201718	2	2	14	2
BJ7	2	105	2	1078131	20	2	alibori rural	Rural	Primary education	Poorest	No	No	2	Islamic	No	Yes	No insurance coverage	Married/living with partner	Benin	BEN	1	Broadly liberal	2.60407	201718	2	2	14	2
BJ7	2	111	2	1078131	18	2	alibori rural	Rural	No education	Poorest	No	No	2	Islamic	Yes	No	No insurance coverage	Married/living with partner	Benin	BEN	1	Broadly liberal	2.60407	201718	2	2	14	2
BJ7	2	116	5	1078131	21	2	alibori rural	Rural	No education	Poorest	No	No	3	Islamic	No	No	No insurance coverage	Married/living with partner	Benin	BEN	1	Broadly liberal	2.60407	201718	2	2	14	2
BJ7	2	122	2	1078131	38	2	alibori rural	Rural	No education	Poorer	No	No	7	Islamic	Yes	No	No insurance coverage	Married/living with partner	Benin	BEN	1	Broadly liberal	2.60407	201718	2	2	14	2
BJ7	2	122	4	1078131	16	2	alibori rural	Rural	No education	Poorer	No	No	0	Islamic	Yes	No	No insurance coverage	Never in union	Benin	BEN	1	Broadly liberal	2.60407	201718	2	2	14	2
BJ7	2	128	2	1078131	45	2	alibori rural	Rural	No education	Poorer	No	No	6	Others	Yes	No	No insurance coverage	Married/living with partner	Benin	BEN	1	Broadly liberal	2.60407	201718	2	2	14	2
BJ7	2	128	4	1078131	21	2	alibori rural	Rural	No education	Poorer	No	No	0	Islamic	Yes	No	No insurance coverage	Never in union	Benin	BEN	1	Broadly liberal	2.60407	201718	2	2	14	2
BJ7	2	128	7	1078131	22	2	alibori rural	Rural	No education	Poorer	No	No	3	Islamic	Yes	No	No insurance coverage	Married/living with partner	Benin	BEN	1	Broadly liberal	2.60407	201718	2	2	14	2
BJ7	2	128	18	1078131	48	2	alibori rural	Rural	No education	Poorer	No	No	7	Islamic	Yes	No	No insurance coverage	Married/living with partner	Benin	BEN	1	Broadly liberal	2.60407	201718	2	2	14	2
BJ7	2	128	19	1078131	16	2	alibori rural	Rural	No education	Poorer	No	No	0	Islamic	No	No	No insurance coverage	Never in union	Benin	BEN	1	Broadly liberal	2.60407	201718	2	2	14	2
BJ7	2	134	2	1078131	24	2	alibori rural	Rural	No education	Middle	No	No	3	Islamic	No	Yes	No insurance coverage	Married/living with partner	Benin	BEN	1	Broadly liberal	2.60407	201718	2	2	14	2
BJ7	2	134	6	1078131	23	2	alibori rural	Rural	No education	Middle	No	No	3	Islamic	No	Yes	No insurance coverage	Married/living with partner	Benin	BEN	1	Broadly liberal	2.60407	201718	2	2	14	2
BJ7	2	134	11	1078131	21	2	alibori rural	Rural	Secondary education	Middle	No	No	2	Islamic	No	Yes	No insurance coverage	Married/living with partner	Benin	BEN	1	Broadly liberal	2.60407	201718	2	2	14	2
BJ7	2	134	14	1078131	20	2	alibori rural	Rural	No education	Middle	No	No	2	Islamic	No	Yes	No insurance coverage	Married/living with partner	Benin	BEN	1	Broadly liberal	2.60407	201718	2	2	14	2
BJ7	2	139	2	1078131	44	2	alibori rural	Rural	No education	Poorest	No	No	8	Islamic	No	No	No insurance coverage	Married/living with partner	Benin	BEN	1	Broadly liberal	2.60407	201718	2	2	14	2
BJ7	2	139	5	1078131	16	2	alibori rural	Rural	No education	Poorest	No	No	0	Islamic	No	No	No insurance coverage	Never in union	Benin	BEN	1	Broadly liberal	2.60407	201718	2	2	14	2
BJ7	2	139	12	1078131	36	2	alibori rural	Rural	No education	Poorest	No	No	6	Islamic	No	No	No insurance coverage	Married/living with partner	Benin	BEN	1	Broadly liberal	2.60407	201718	2	2	14	2
BJ7	2	145	2	1078131	44	2	alibori rural	Rural	No education	Middle	No	No	6	Others	No	No	No insurance coverage	Married/living with partner	Benin	BEN	1	Broadly liberal	2.60407	201718	2	2	14	2
BJ7	2	145	8	1078131	39	2	alibori rural	Rural	No education	Middle	No	No	8	Others	No	No	No insurance coverage	Married/living with partner	Benin	BEN	1	Broadly liberal	2.60407	201718	2	2	14	2
BJ7	3	2	2	582692	35	3	alibori rural	Rural	No education	Poorer	No	No	5	Others	No	No	No insurance coverage	Married/living with partner	Benin	BEN	1	Broadly liberal	2.60407	201718	3	2	14	2
BJ7	3	2	3	582692	17	3	alibori rural	Rural	Primary education	Poorer	No	No	0	Islamic	No	No	No insurance coverage	Never in union	Benin	BEN	1	Broadly liberal	2.60407	201718	3	2	14	2
BJ7	3	2	8	582692	35	3	alibori rural	Rural	No education	Poorer	No	No	5	Islamic	Yes	Yes	No insurance coverage	Married/living with partner	Benin	BEN	1	Broadly liberal	2.60407	201718	3	2	14	2
BJ7	3	2	11	582692	35	3	alibori rural	Rural	No education	Poorer	No	No	4	Others	Yes	No	No insurance coverage	Married/living with partner	Benin	BEN	1	Broadly liberal	2.60407	201718	3	2	14	2
BJ7	3	2	12	582692	15	3	alibori rural	Rural	Primary education	Poorer	No	No	0	Others	No	No	No insurance coverage	Never in union	Benin	BEN	1	Broadly liberal	2.60407	201718	3	2	14	2
BJ7	3	2	16	582692	32	3	alibori rural	Rural	No education	Poorer	No	No	4	Others	Yes	No	No insurance coverage	Married/living with partner	Benin	BEN	1	Broadly liberal	2.60407	201718	3	2	14	2
BJ7	3	2	20	582692	22	3	alibori rural	Rural	No education	Poorer	No	No	1	Others	Yes	No	No insurance coverage	Married/living with partner	Benin	BEN	1	Broadly liberal	2.60407	201718	3	2	14	2
BJ7	3	2	23	582692	15	3	alibori rural	Rural	No education	Poorer	No	No	0	Others	No	No	No insurance coverage	Never in union	Benin	BEN	1	Broadly liberal	2.60407	201718	3	2	14	2
BJ7	3	2	26	582692	17	3	alibori rural	Rural	No education	Poorer	No	No	0	Islamic	No	No	No insurance coverage	Never in union	Benin	BEN	1	Broadly liberal	2.60407	201718	3	2	14	2
BJ7	3	2	27	582692	16	3	alibori rural	Rural	No education	Poorer	No	No	0	Others	No	No	No insurance coverage	Never in union	Benin	BEN	1	Broadly liberal	2.60407	201718	3	2	14	2
BJ7	3	2	28	582692	20	3	alibori rural	Rural	No education	Poorer	No	No	1	Christianity	No	No	No insurance coverage	Married/living with partner	Benin	BEN	1	Broadly liberal	2.60407	201718	3	2	14	2
BJ7	3	4	6	582692	20	3	alibori rural	Rural	No education	Poorer	No	No	1	Islamic	Yes	No	No insurance coverage	Married/living with partner	Benin	BEN	1	Broadly liberal	2.60407	201718	3	2	14	2
BJ7	3	6	2	582692	29	3	alibori rural	Rural	No education	Middle	No	No	5	Islamic	No	Yes	No insurance coverage	Married/living with partner	Benin	BEN	1	Broadly liberal	2.60407	201718	3	2	14	2
BJ7	3	6	5	582692	27	3	alibori rural	Rural	No education	Middle	No	No	1	Others	No	Yes	No insurance coverage	Married/living with partner	Benin	BEN	1	Broadly liberal	2.60407	201718	3	2	14	2
BJ7	3	6	7	582692	34	3	alibori rural	Rural	No education	Middle	No	No	5	Others	No	Yes	No insurance coverage	Married/living with partner	Benin	BEN	1	Broadly liberal	2.60407	201718	3	2	14	2
BJ7	3	6	13	582692	34	3	alibori rural	Rural	No education	Middle	No	No	7	Others	No	Yes	No insurance coverage	Widowed/divorced/separated	Benin	BEN	1	Broadly liberal	2.60407	201718	3	2	14	2
BJ7	3	6	20	582692	36	3	alibori rural	Rural	No education	Middle	No	No	6	Others	No	No	No insurance coverage	Married/living with partner	Benin	BEN	1	Broadly liberal	2.60407	201718	3	2	14	2
BJ7	3	13	2	582692	24	3	alibori rural	Rural	Secondary education	Poorer	No	No	2	Islamic	No	Yes	No insurance coverage	Married/living with partner	Benin	BEN	1	Broadly liberal	2.60407	201718	3	2	14	2
BJ7	3	13	5	582692	29	3	alibori rural	Rural	No education	Poorer	No	No	3	Islamic	No	Yes	No insurance coverage	Married/living with partner	Benin	BEN	1	Broadly liberal	2.60407	201718	3	2	14	2
BJ7	3	15	2	582692	26	3	alibori rural	Rural	No education	Poorer	No	No	4	Islamic	No	Yes	No insurance coverage	Married/living with partner	Benin	BEN	1	Broadly liberal	2.60407	201718	3	2	14	2
BJ7	3	17	2	582692	36	3	alibori rural	Rural	No education	Middle	No	No	5	Islamic	No	Yes	No insurance coverage	Married/living with partner	Benin	BEN	1	Broadly liberal	2.60407	201718	3	2	14	2
BJ7	3	17	8	582692	35	3	alibori rural	Rural	No education	Middle	No	No	5	Islamic	No	Yes	No insurance coverage	Married/living with partner	Benin	BEN	1	Broadly liberal	2.60407	201718	3	2	14	2
BJ7	3	19	2	582692	33	3	alibori rural	Rural	No education	Poorer	No	No	4	Islamic	No	Yes	No insurance coverage	Married/living with partner	Benin	BEN	1	Broadly liberal	2.60407	201718	3	2	14	2
BJ7	3	19	7	582692	25	3	alibori rural	Rural	No education	Poorer	No	No	3	Islamic	No	Yes	No insurance coverage	Married/living with partner	Benin	BEN	1	Broadly liberal	2.60407	201718	3	2	14	2
BJ7	3	21	3	582692	23	3	alibori rural	Rural	No education	Middle	No	No	3	Islamic	No	No	No insurance coverage	Married/living with partner	Benin	BEN	1	Broadly liberal	2.60407	201718	3	2	14	2
BJ7	3	24	2	582692	38	3	alibori rural	Rural	No education	Poorest	No	No	5	Islamic	No	Yes	No insurance coverage	Married/living with partner	Benin	BEN	1	Broadly liberal	2.60407	201718	3	2	14	2
BJ7	3	26	2	582692	43	3	alibori rural	Rural	No education	Poorer	No	No	7	Islamic	No	No	No insurance coverage	Married/living with partner	Benin	BEN	1	Broadly liberal	2.60407	201718	3	2	14	2
BJ7	3	26	3	582692	16	3	alibori rural	Rural	No education	Poorer	No	No	0	Islamic	No	No	No insurance coverage	Never in union	Benin	BEN	1	Broadly liberal	2.60407	201718	3	2	14	2
BJ7	3	28	3	582692	15	3	alibori rural	Rural	No education	Poorer	No	No	0	Islamic	No	No	No insurance coverage	Never in union	Benin	BEN	1	Broadly liberal	2.60407	201718	3	2	14	2
BJ7	3	30	2	582692	33	3	alibori rural	Rural	No education	Poorer	No	No	2	Islamic	No	Yes	No insurance coverage	Married/living with partner	Benin	BEN	1	Broadly liberal	2.60407	201718	3	2	14	2
BJ7	3	32	2	582692	25	3	alibori rural	Rural	No education	Poorest	No	No	4	Islamic	No	Yes	No insurance coverage	Married/living with partner	Benin	BEN	1	Broadly liberal	2.60407	201718	3	2	14	2
BJ7	3	32	11	582692	19	3	alibori rural	Rural	Secondary education	Poorest	No	No	1	Islamic	No	Yes	No insurance coverage	Married/living with partner	Benin	BEN	1	Broadly liberal	2.60407	201718	3	2	14	2
BJ7	3	34	2	582692	29	3	alibori rural	Rural	No education	Middle	No	No	3	Islamic	No	Yes	No insurance coverage	Married/living with partner	Benin	BEN	1	Broadly liberal	2.60407	201718	3	2	14	2
BJ7	3	36	2	582692	43	3	alibori rural	Rural	No education	Poorest	No	No	6	Others	No	No	No insurance coverage	Married/living with partner	Benin	BEN	1	Broadly liberal	2.60407	201718	3	2	14	2
BJ7	3	36	6	582692	41	3	alibori rural	Rural	No education	Poorest	No	No	4	Others	No	Yes	No insurance coverage	Married/living with partner	Benin	BEN	1	Broadly liberal	2.60407	201718	3	2	14	2
BJ7	3	36	11	582692	29	3	alibori rural	Rural	No education	Poorest	No	No	3	Others	No	Yes	No insurance coverage	Married/living with partner	Benin	BEN	1	Broadly liberal	2.60407	201718	3	2	14	2
BJ7	3	36	16	582692	21	3	alibori rural	Rural	No education	Poorest	No	No	1	Others	No	Yes	No insurance coverage	Married/living with partner	Benin	BEN	1	Broadly liberal	2.60407	201718	3	2	14	2
BJ7	3	36	21	582692	17	3	alibori rural	Rural	No education	Poorest	Yes	No	0	Others	No	No	No insurance coverage	Never in union	Benin	BEN	1	Broadly liberal	2.60407	201718	3	2	14	2
BJ7	3	36	22	582692	15	3	alibori rural	Rural	No education	Poorest	Yes	No	0	Others	No	No	No insurance coverage	Never in union	Benin	BEN	1	Broadly liberal	2.60407	201718	3	2	14	2
BJ7	3	39	2	582692	30	3	alibori rural	Rural	No education	Middle	No	No	6	Islamic	No	No	No insurance coverage	Married/living with partner	Benin	BEN	1	Broadly liberal	2.60407	201718	3	2	14	2
BJ7	3	41	2	582692	30	3	alibori rural	Rural	No education	Poorest	No	No	4	Islamic	No	No	No insurance coverage	Married/living with partner	Benin	BEN	1	Broadly liberal	2.60407	201718	3	2	14	2
BJ7	3	43	2	582692	25	3	alibori rural	Rural	No education	Poorest	No	No	4	Islamic	No	No	No insurance coverage	Married/living with partner	Benin	BEN	1	Broadly liberal	2.60407	201718	3	2	14	2
BJ7	3	45	2	582692	30	3	alibori rural	Rural	No education	Poorest	No	No	3	Islamic	No	No	No insurance coverage	Married/living with partner	Benin	BEN	1	Broadly liberal	2.60407	201718	3	2	14	2
BJ7	3	47	2	582692	24	3	alibori rural	Rural	No education	Middle	No	No	2	Islamic	No	No	No insurance coverage	Married/living with partner	Benin	BEN	1	Broadly liberal	2.60407	201718	3	2	14	2
BJ7	3	47	6	582692	18	3	alibori rural	Rural	Primary education	Middle	No	No	0	Islamic	Yes	No	No insurance coverage	Married/living with partner	Benin	BEN	1	Broadly liberal	2.60407	201718	3	2	14	2
BJ7	3	49	2	582692	43	3	alibori rural	Rural	No education	Poorest	No	No	5	Islamic	Yes	No	No insurance coverage	Married/living with partner	Benin	BEN	1	Broadly liberal	2.60407	201718	3	2	14	2
BJ7	3	52	2	582692	20	3	alibori rural	Rural	No education	Middle	No	No	1	Islamic	No	Yes	No insurance coverage	Married/living with partner	Benin	BEN	1	Broadly liberal	2.60407	201718	3	2	14	2
BJ7	3	52	5	582692	48	3	alibori rural	Rural	No education	Middle	No	No	6	Islamic	No	Yes	No insurance coverage	Married/living with partner	Benin	BEN	1	Broadly liberal	2.60407	201718	3	2	14	2
BJ7	3	54	2	582692	36	3	alibori rural	Rural	No education	Middle	No	No	3	Islamic	No	Yes	No insurance coverage	Married/living with partner	Benin	BEN	1	Broadly liberal	2.60407	201718	3	2	14	2
BJ7	3	56	2	582692	31	3	alibori rural	Rural	No education	Middle	No	No	3	Islamic	No	Yes	No insurance coverage	Married/living with partner	Benin	BEN	1	Broadly liberal	2.60407	201718	3	2	14	2
BJ7	3	56	7	582692	15	3	alibori rural	Rural	No education	Middle	No	No	0	Islamic	No	No	No insurance coverage	Married/living with partner	Benin	BEN	1	Broadly liberal	2.60407	201718	3	2	14	2
BJ7	4	2	5	1645669	18	4	alibori rural	Rural	Secondary education	Poorest	No	No	0	Christianity	No	Yes	No insurance coverage	Never in union	Benin	BEN	1	Broadly liberal	2.60407	201718	4	2	14	2
BJ7	4	2	7	1645669	36	4	alibori rural	Rural	No education	Poorest	No	No	3	Christianity	No	No	No insurance coverage	Married/living with partner	Benin	BEN	1	Broadly liberal	2.60407	201718	4	2	14	2
BJ7	4	2	10	1645669	18	4	alibori rural	Rural	Secondary education	Poorest	No	No	0	Christianity	No	Yes	No insurance coverage	Never in union	Benin	BEN	1	Broadly liberal	2.60407	201718	4	2	14	2
BJ7	4	2	11	1645669	28	4	alibori rural	Rural	No education	Poorest	No	No	3	Islamic	No	Yes	No insurance coverage	Married/living with partner	Benin	BEN	1	Broadly liberal	2.60407	201718	4	2	14	2
BJ7	4	2	15	1645669	23	4	alibori rural	Rural	No education	Poorest	No	No	1	Others	No	Yes	No insurance coverage	Married/living with partner	Benin	BEN	1	Broadly liberal	2.60407	201718	4	2	14	2
BJ7	4	2	19	1645669	29	4	alibori rural	Rural	No education	Poorest	No	No	3	Islamic	No	Yes	No insurance coverage	Married/living with partner	Benin	BEN	1	Broadly liberal	2.60407	201718	4	2	14	2
BJ7	4	2	23	1645669	26	4	alibori rural	Rural	No education	Poorest	No	No	3	Islamic	No	No	No insurance coverage	Married/living with partner	Benin	BEN	1	Broadly liberal	2.60407	201718	4	2	14	2
BJ7	4	2	27	1645669	27	4	alibori rural	Rural	No education	Poorest	No	No	3	Islamic	No	Yes	No insurance coverage	Married/living with partner	Benin	BEN	1	Broadly liberal	2.60407	201718	4	2	14	2
BJ7	4	2	31	1645669	19	4	alibori rural	Rural	Secondary education	Poorest	No	No	1	Islamic	No	Yes	No insurance coverage	Married/living with partner	Benin	BEN	1	Broadly liberal	2.60407	201718	4	2	14	2
BJ7	4	8	2	1645669	20	4	alibori rural	Rural	No education	Poorest	Yes	Yes	2	Christianity	No	No	No insurance coverage	Married/living with partner	Benin	BEN	1	Broadly liberal	2.60407	201718	4	2	14	2
BJ7	4	15	2	1645669	27	4	alibori rural	Rural	No education	Poorest	No	No	3	Others	No	Yes	No insurance coverage	Married/living with partner	Benin	BEN	1	Broadly liberal	2.60407	201718	4	2	14	2
BJ7	4	22	2	1645669	40	4	alibori rural	Rural	No education	Poorer	No	No	8	Christianity	No	No	No insurance coverage	Married/living with partner	Benin	BEN	1	Broadly liberal	2.60407	201718	4	2	14	2
BJ7	4	22	6	1645669	38	4	alibori rural	Rural	No education	Poorer	Yes	Yes	7	Christianity	No	No	No insurance coverage	Married/living with partner	Benin	BEN	1	Broadly liberal	2.60407	201718	4	2	14	2
BJ7	4	22	8	1645669	17	4	alibori rural	Rural	No education	Poorer	No	No	0	Christianity	No	No	No insurance coverage	Married/living with partner	Benin	BEN	1	Broadly liberal	2.60407	201718	4	2	14	2
BJ7	4	22	9	1645669	19	4	alibori rural	Rural	No education	Poorer	No	No	2	Islamic	No	No	No insurance coverage	Married/living with partner	Benin	BEN	1	Broadly liberal	2.60407	201718	4	2	14	2
BJ7	4	22	15	1645669	19	4	alibori rural	Rural	No education	Poorer	Yes	Yes	2	Christianity	No	No	No insurance coverage	Married/living with partner	Benin	BEN	1	Broadly liberal	2.60407	201718	4	2	14	2
BJ7	4	29	2	1645669	30	4	alibori rural	Rural	No education	Poorest	No	No	7	Christianity	No	No	No insurance coverage	Married/living with partner	Benin	BEN	1	Broadly liberal	2.60407	201718	4	2	14	2
BJ7	4	29	9	1645669	29	4	alibori rural	Rural	No education	Poorest	No	No	5	Others	No	Yes	No insurance coverage	Married/living with partner	Benin	BEN	1	Broadly liberal	2.60407	201718	4	2	14	2
BJ7	4	29	15	1645669	24	4	alibori rural	Rural	No education	Poorest	No	No	2	Others	No	Yes	No insurance coverage	Married/living with partner	Benin	BEN	1	Broadly liberal	2.60407	201718	4	2	14	2
BJ7	4	29	18	1645669	20	4	alibori rural	Rural	No education	Poorest	No	No	1	Christianity	No	Yes	No insurance coverage	Never in union	Benin	BEN	1	Broadly liberal	2.60407	201718	4	2	14	2
BJ7	4	35	2	1645669	36	4	alibori rural	Rural	No education	Poorer	Yes	Yes	8	Islamic	No	No	No insurance coverage	Married/living with partner	Benin	BEN	1	Broadly liberal	2.60407	201718	4	2	14	2
BJ7	4	35	10	1645669	22	4	alibori rural	Rural	No education	Poorer	No	No	0	Islamic	No	No	No insurance coverage	Married/living with partner	Benin	BEN	1	Broadly liberal	2.60407	201718	4	2	14	2
BJ7	4	42	2	1645669	23	4	alibori rural	Rural	No education	Poorest	No	No	2	Others	No	Yes	No insurance coverage	Married/living with partner	Benin	BEN	1	Broadly liberal	2.60407	201718	4	2	14	2
BJ7	4	49	2	1645669	38	4	alibori rural	Rural	No education	Poorest	No	No	8	Islamic	Yes	No	No insurance coverage	Married/living with partner	Benin	BEN	1	Broadly liberal	2.60407	201718	4	2	14	2
BJ7	4	55	2	1645669	31	4	alibori rural	Rural	No education	Poorest	No	No	5	Islamic	No	Yes	No insurance coverage	Married/living with partner	Benin	BEN	1	Broadly liberal	2.60407	201718	4	2	14	2
BJ7	4	62	2	1645669	44	4	alibori rural	Rural	No education	Poorer	No	No	4	Islamic	No	No	No insurance coverage	Married/living with partner	Benin	BEN	1	Broadly liberal	2.60407	201718	4	2	14	2
BJ7	4	62	7	1645669	42	4	alibori rural	Rural	No education	Poorer	No	No	3	Islamic	No	Yes	No insurance coverage	Married/living with partner	Benin	BEN	1	Broadly liberal	2.60407	201718	4	2	14	2
BJ7	4	62	11	1645669	38	4	alibori rural	Rural	No education	Poorer	No	No	4	Islamic	No	Yes	No insurance coverage	Married/living with partner	Benin	BEN	1	Broadly liberal	2.60407	201718	4	2	14	2
BJ7	4	69	2	1645669	29	4	alibori rural	Rural	No education	Poorest	No	No	6	Islamic	No	Yes	No insurance coverage	Married/living with partner	Benin	BEN	1	Broadly liberal	2.60407	201718	4	2	14	2
BJ7	4	75	5	1645669	17	4	alibori rural	Rural	No education	Poorest	No	No	0	Islamic	No	No	No insurance coverage	Never in union	Benin	BEN	1	Broadly liberal	2.60407	201718	4	2	14	2
BJ7	4	75	7	1645669	41	4	alibori rural	Rural	No education	Poorest	No	No	4	Islamic	No	Yes	No insurance coverage	Married/living with partner	Benin	BEN	1	Broadly liberal	2.60407	201718	4	2	14	2
BJ7	4	82	2	1645669	41	4	alibori rural	Rural	No education	Poorest	No	No	5	Islamic	No	Yes	No insurance coverage	Married/living with partner	Benin	BEN	1	Broadly liberal	2.60407	201718	4	2	14	2
BJ7	4	82	4	1645669	18	4	alibori rural	Rural	No education	Poorest	No	No	0	Islamic	No	No	No insurance coverage	Never in union	Benin	BEN	1	Broadly liberal	2.60407	201718	4	2	14	2
BJ7	4	95	2	1645669	32	4	alibori rural	Rural	No education	Poorest	No	No	5	Islamic	No	Yes	No insurance coverage	Married/living with partner	Benin	BEN	1	Broadly liberal	2.60407	201718	4	2	14	2
BJ7	4	95	8	1645669	29	4	alibori rural	Rural	No education	Poorest	No	No	4	Islamic	No	Yes	No insurance coverage	Married/living with partner	Benin	BEN	1	Broadly liberal	2.60407	201718	4	2	14	2
BJ7	4	102	2	1645669	32	4	alibori rural	Rural	No education	Poorest	No	No	6	Others	No	No	No insurance coverage	Married/living with partner	Benin	BEN	1	Broadly liberal	2.60407	201718	4	2	14	2
BJ7	4	102	12	1645669	17	4	alibori rural	Rural	No education	Poorest	No	No	1	Islamic	No	No	No insurance coverage	Married/living with partner	Benin	BEN	1	Broadly liberal	2.60407	201718	4	2	14	2
BJ7	4	109	2	1645669	34	4	alibori rural	Rural	No education	Poorest	No	No	4	Islamic	No	No	No insurance coverage	Married/living with partner	Benin	BEN	1	Broadly liberal	2.60407	201718	4	2	14	2
BJ7	4	109	7	1645669	33	4	alibori rural	Rural	No education	Poorest	No	No	6	Islamic	No	Yes	No insurance coverage	Married/living with partner	Benin	BEN	1	Broadly liberal	2.60407	201718	4	2	14	2
BJ7	4	116	2	1645669	26	4	alibori rural	Rural	No education	Poorest	No	No	1	Islamic	No	No	No insurance coverage	Married/living with partner	Benin	BEN	1	Broadly liberal	2.60407	201718	4	2	14	2
BJ7	4	116	11	1645669	30	4	alibori rural	Rural	No education	Poorest	No	No	2	Islamic	No	No	No insurance coverage	Married/living with partner	Benin	BEN	1	Broadly liberal	2.60407	201718	4	2	14	2
BJ7	4	122	2	1645669	28	4	alibori rural	Rural	No education	Poorest	No	No	5	Islamic	No	Yes	No insurance coverage	Married/living with partner	Benin	BEN	1	Broadly liberal	2.60407	201718	4	2	14	2
BJ7	4	129	2	1645669	41	4	alibori rural	Rural	No education	Poorest	No	No	9	Islamic	No	Yes	No insurance coverage	Married/living with partner	Benin	BEN	1	Broadly liberal	2.60407	201718	4	2	14	2
BJ7	4	136	2	1645669	23	4	alibori rural	Rural	No education	Poorest	No	No	3	Islamic	No	No	No insurance coverage	Married/living with partner	Benin	BEN	1	Broadly liberal	2.60407	201718	4	2	14	2
BJ7	4	142	2	1645669	35	4	alibori rural	Rural	No education	Poorest	No	No	7	Islamic	No	No	No insurance coverage	Married/living with partner	Benin	BEN	1	Broadly liberal	2.60407	201718	4	2	14	2
BJ7	4	142	5	1645669	19	4	alibori rural	Rural	No education	Poorest	No	No	2	Islamic	No	No	No insurance coverage	Married/living with partner	Benin	BEN	1	Broadly liberal	2.60407	201718	4	2	14	2
BJ7	4	142	12	1645669	24	4	alibori rural	Rural	No education	Poorest	No	No	2	Islamic	No	No	No insurance coverage	Married/living with partner	Benin	BEN	1	Broadly liberal	2.60407	201718	4	2	14	2
BJ7	4	149	2	1645669	30	4	alibori rural	Rural	No education	Poorer	No	No	3	Islamic	No	Yes	No insurance coverage	Married/living with partner	Benin	BEN	1	Broadly liberal	2.60407	201718	4	2	14	2
BJ7	4	149	6	1645669	28	4	alibori rural	Rural	No education	Poorer	No	No	3	Islamic	No	Yes	No insurance coverage	Married/living with partner	Benin	BEN	1	Broadly liberal	2.60407	201718	4	2	14	2
BJ7	4	156	2	1645669	48	4	alibori rural	Rural	No education	Poorer	No	No	7	Christianity	No	Yes	No insurance coverage	Married/living with partner	Benin	BEN	1	Broadly liberal	2.60407	201718	4	2	14	2
BJ7	4	162	2	1645669	27	4	alibori rural	Rural	No education	Poorest	No	No	2	Others	No	No	No insurance coverage	Married/living with partner	Benin	BEN	1	Broadly liberal	2.60407	201718	4	2	14	2
BJ7	4	169	2	1645669	30	4	alibori rural	Rural	No education	Poorest	No	No	3	Others	No	Yes	No insurance coverage	Married/living with partner	Benin	BEN	1	Broadly liberal	2.60407	201718	4	2	14	2
BJ7	4	169	7	1645669	23	4	alibori rural	Rural	No education	Poorest	No	No	2	Islamic	No	Yes	No insurance coverage	Married/living with partner	Benin	BEN	1	Broadly liberal	2.60407	201718	4	2	14	2
BJ7	4	169	11	1645669	22	4	alibori rural	Rural	No education	Poorest	No	No	2	Others	No	Yes	No insurance coverage	Married/living with partner	Benin	BEN	1	Broadly liberal	2.60407	201718	4	2	14	2
BJ7	4	169	15	1645669	21	4	alibori rural	Rural	No education	Poorest	Yes	Yes	1	Others	No	Yes	No insurance coverage	Married/living with partner	Benin	BEN	1	Broadly liberal	2.60407	201718	4	2	14	2
BJ7	5	1	2	577868	48	5	alibori rural	Rural	No education	Poorer	No	No	8	Christianity	No	Yes	No insurance coverage	Married/living with partner	Benin	BEN	1	Broadly liberal	2.60407	201718	5	2	14	2
BJ7	5	1	4	577868	18	5	alibori rural	Rural	No education	Poorer	No	No	0	Christianity	No	Yes	No insurance coverage	Married/living with partner	Benin	BEN	1	Broadly liberal	2.60407	201718	5	2	14	2
BJ7	5	3	2	577868	21	5	alibori rural	Rural	No education	Poorest	Yes	Yes	4	Islamic	No	No	No insurance coverage	Married/living with partner	Benin	BEN	1	Broadly liberal	2.60407	201718	5	2	14	2
BJ7	5	6	3	577868	29	5	alibori rural	Rural	No education	Poorest	No	No	4	Others	No	No	No insurance coverage	Married/living with partner	Benin	BEN	1	Broadly liberal	2.60407	201718	5	2	14	2
BJ7	5	9	2	577868	28	5	alibori rural	Rural	No education	Poorest	Yes	Yes	4	Christianity	No	No	No insurance coverage	Married/living with partner	Benin	BEN	1	Broadly liberal	2.60407	201718	5	2	14	2
BJ7	5	9	8	577868	15	5	alibori rural	Rural	No education	Poorest	No	No	0	Christianity	No	No	No insurance coverage	Never in union	Benin	BEN	1	Broadly liberal	2.60407	201718	5	2	14	2
BJ7	5	12	2	577868	43	5	alibori rural	Rural	No education	Poorest	No	No	4	Islamic	No	Yes	No insurance coverage	Married/living with partner	Benin	BEN	1	Broadly liberal	2.60407	201718	5	2	14	2
BJ7	5	14	1	577868	45	5	alibori rural	Rural	No education	Richer	No	No	6	Christianity	No	No	No insurance coverage	Widowed/divorced/separated	Benin	BEN	1	Broadly liberal	2.60407	201718	5	2	14	2
BJ7	5	14	4	577868	20	5	alibori rural	Rural	No education	Richer	Yes	Yes	1	Christianity	No	No	No insurance coverage	Married/living with partner	Benin	BEN	1	Broadly liberal	2.60407	201718	5	2	14	2
BJ7	5	17	8	577868	48	5	alibori rural	Rural	No education	Poorer	No	No	8	Christianity	No	Yes	No insurance coverage	Married/living with partner	Benin	BEN	1	Broadly liberal	2.60407	201718	5	2	14	2
BJ7	5	20	2	577868	20	5	alibori rural	Rural	No education	Poorest	No	No	3	Others	No	No	No insurance coverage	Married/living with partner	Benin	BEN	1	Broadly liberal	2.60407	201718	5	2	14	2
BJ7	5	20	14	577868	32	5	alibori rural	Rural	No education	Poorest	Yes	Yes	5	Islamic	No	No	No insurance coverage	Married/living with partner	Benin	BEN	1	Broadly liberal	2.60407	201718	5	2	14	2
BJ7	5	23	2	577868	27	5	alibori rural	Rural	No education	Poorer	No	No	2	Christianity	No	Yes	No insurance coverage	Married/living with partner	Benin	BEN	1	Broadly liberal	2.60407	201718	5	2	14	2
BJ7	5	23	8	577868	20	5	alibori rural	Rural	No education	Poorer	No	No	1	Christianity	No	Yes	No insurance coverage	Married/living with partner	Benin	BEN	1	Broadly liberal	2.60407	201718	5	2	14	2
BJ7	5	25	2	577868	35	5	alibori rural	Rural	No education	Middle	No	No	4	Others	No	Yes	No insurance coverage	Married/living with partner	Benin	BEN	1	Broadly liberal	2.60407	201718	5	2	14	2
BJ7	5	25	7	577868	27	5	alibori rural	Rural	No education	Middle	No	No	2	Others	No	Yes	No insurance coverage	Married/living with partner	Benin	BEN	1	Broadly liberal	2.60407	201718	5	2	14	2
BJ7	5	25	11	577868	36	5	alibori rural	Rural	No education	Middle	Yes	No	4	Others	No	Yes	No insurance coverage	Married/living with partner	Benin	BEN	1	Broadly liberal	2.60407	201718	5	2	14	2
BJ7	5	28	2	577868	23	5	alibori rural	Rural	No education	Poorer	No	No	0	Christianity	No	Yes	No insurance coverage	Married/living with partner	Benin	BEN	1	Broadly liberal	2.60407	201718	5	2	14	2
BJ7	5	28	4	577868	38	5	alibori rural	Rural	No education	Poorer	No	No	7	Christianity	No	Yes	No insurance coverage	Married/living with partner	Benin	BEN	1	Broadly liberal	2.60407	201718	5	2	14	2
BJ7	5	28	5	577868	15	5	alibori rural	Rural	Primary education	Poorer	No	No	0	Christianity	No	Yes	No insurance coverage	Never in union	Benin	BEN	1	Broadly liberal	2.60407	201718	5	2	14	2
BJ7	5	28	10	577868	32	5	alibori rural	Rural	No education	Poorer	No	No	1	Christianity	No	Yes	No insurance coverage	Married/living with partner	Benin	BEN	1	Broadly liberal	2.60407	201718	5	2	14	2
BJ7	5	31	1	577868	48	5	alibori rural	Rural	No education	Poorer	No	No	4	Christianity	Yes	No	No insurance coverage	Widowed/divorced/separated	Benin	BEN	1	Broadly liberal	2.60407	201718	5	2	14	2
BJ7	5	31	3	577868	22	5	alibori rural	Rural	No education	Poorer	Yes	No	2	Christianity	No	No	No insurance coverage	Married/living with partner	Benin	BEN	1	Broadly liberal	2.60407	201718	5	2	14	2
BJ7	5	31	7	577868	20	5	alibori rural	Rural	No education	Poorer	No	No	0	Christianity	No	No	No insurance coverage	Married/living with partner	Benin	BEN	1	Broadly liberal	2.60407	201718	5	2	14	2
BJ7	5	31	8	577868	22	5	alibori rural	Rural	Secondary education	Poorer	Yes	No	1	Christianity	No	No	No insurance coverage	Widowed/divorced/separated	Benin	BEN	1	Broadly liberal	2.60407	201718	5	2	14	2
BJ7	5	34	2	577868	38	5	alibori rural	Rural	No education	Poorest	No	No	4	Christianity	No	Yes	No insurance coverage	Married/living with partner	Benin	BEN	1	Broadly liberal	2.60407	201718	5	2	14	2
BJ7	5	39	2	577868	47	5	alibori rural	Rural	No education	Poorest	Yes	No	6	Islamic	No	Yes	No insurance coverage	Married/living with partner	Benin	BEN	1	Broadly liberal	2.60407	201718	5	2	14	2
BJ7	5	39	3	577868	23	5	alibori rural	Rural	Primary education	Poorest	No	No	0	Others	No	Yes	No insurance coverage	Never in union	Benin	BEN	1	Broadly liberal	2.60407	201718	5	2	14	2
BJ7	5	39	4	577868	20	5	alibori rural	Rural	Secondary education	Poorest	No	No	0	Others	No	Yes	No insurance coverage	Never in union	Benin	BEN	1	Broadly liberal	2.60407	201718	5	2	14	2
BJ7	5	39	6	577868	16	5	alibori rural	Rural	Primary education	Poorest	No	No	0	Others	No	Yes	No insurance coverage	Never in union	Benin	BEN	1	Broadly liberal	2.60407	201718	5	2	14	2
BJ7	5	39	15	577868	20	5	alibori rural	Rural	No education	Poorest	No	No	1	Others	No	Yes	No insurance coverage	Married/living with partner	Benin	BEN	1	Broadly liberal	2.60407	201718	5	2	14	2
BJ7	5	42	2	577868	32	5	alibori rural	Rural	No education	Poorer	Yes	Yes	5	Others	No	Yes	No insurance coverage	Married/living with partner	Benin	BEN	1	Broadly liberal	2.60407	201718	5	2	14	2
BJ7	5	42	8	577868	30	5	alibori rural	Rural	No education	Poorer	Yes	Yes	4	Others	No	Yes	No insurance coverage	Married/living with partner	Benin	BEN	1	Broadly liberal	2.60407	201718	5	2	14	2
BJ7	5	44	2	577868	28	5	alibori rural	Rural	No education	Poorest	Yes	No	5	Others	No	Yes	No insurance coverage	Married/living with partner	Benin	BEN	1	Broadly liberal	2.60407	201718	5	2	14	2
BJ7	5	44	8	577868	35	5	alibori rural	Rural	No education	Poorest	Yes	No	6	Others	No	Yes	No insurance coverage	Married/living with partner	Benin	BEN	1	Broadly liberal	2.60407	201718	5	2	14	2
BJ7	5	44	12	577868	20	5	alibori rural	Rural	No education	Poorest	No	No	1	Others	No	Yes	No insurance coverage	Married/living with partner	Benin	BEN	1	Broadly liberal	2.60407	201718	5	2	14	2
BJ7	5	47	1	577868	45	5	alibori rural	Rural	No education	Middle	No	No	7	Others	No	Yes	No insurance coverage	Widowed/divorced/separated	Benin	BEN	1	Broadly liberal	2.60407	201718	5	2	14	2
BJ7	5	50	2	577868	25	5	alibori rural	Rural	No education	Poorer	No	No	2	Christianity	No	Yes	No insurance coverage	Married/living with partner	Benin	BEN	1	Broadly liberal	2.60407	201718	5	2	14	2
BJ7	5	53	2	577868	40	5	alibori rural	Rural	No education	Poorer	Yes	Yes	6	Others	No	Yes	No insurance coverage	Married/living with partner	Benin	BEN	1	Broadly liberal	2.60407	201718	5	2	14	2
BJ7	5	53	8	577868	20	5	alibori rural	Rural	Secondary education	Poorer	No	No	1	Others	No	Yes	No insurance coverage	Married/living with partner	Benin	BEN	1	Broadly liberal	2.60407	201718	5	2	14	2
BJ7	5	55	2	577868	25	5	alibori rural	Rural	No education	Poorer	No	No	3	Others	No	Yes	No insurance coverage	Married/living with partner	Benin	BEN	1	Broadly liberal	2.60407	201718	5	2	14	2
BJ7	5	58	2	577868	35	5	alibori rural	Rural	No education	Poorer	No	No	1	Christianity	No	Yes	No insurance coverage	Married/living with partner	Benin	BEN	1	Broadly liberal	2.60407	201718	5	2	14	2
BJ7	5	58	4	577868	18	5	alibori rural	Rural	Secondary education	Poorer	No	No	0	Christianity	No	Yes	No insurance coverage	Married/living with partner	Benin	BEN	1	Broadly liberal	2.60407	201718	5	2	14	2
BJ7	5	61	2	577868	21	5	alibori rural	Rural	No education	Poorer	No	No	2	Christianity	No	No	No insurance coverage	Married/living with partner	Benin	BEN	1	Broadly liberal	2.60407	201718	5	2	14	2
BJ7	5	64	2	577868	30	5	alibori rural	Rural	No education	Middle	No	No	5	Christianity	No	Yes	No insurance coverage	Married/living with partner	Benin	BEN	1	Broadly liberal	2.60407	201718	5	2	14	2
BJ7	5	64	8	577868	16	5	alibori rural	Rural	No education	Middle	No	No	0	Christianity	No	Yes	No insurance coverage	Never in union	Benin	BEN	1	Broadly liberal	2.60407	201718	5	2	14	2
BJ7	5	66	2	577868	30	5	alibori rural	Rural	Secondary education	Poorest	No	No	4	Islamic	No	Yes	No insurance coverage	Married/living with partner	Benin	BEN	1	Broadly liberal	2.60407	201718	5	2	14	2
BJ7	5	69	2	577868	33	5	alibori rural	Rural	Primary education	Poorer	No	No	3	Christianity	No	Yes	No insurance coverage	Married/living with partner	Benin	BEN	1	Broadly liberal	2.60407	201718	5	2	14	2
BJ7	6	1	4	782191	19	6	alibori rural	Rural	No education	Poorest	No	No	0	Islamic	No	Yes	No insurance coverage	Married/living with partner	Benin	BEN	1	Broadly liberal	2.60407	201718	6	2	14	2
BJ7	6	1	7	782191	22	6	alibori rural	Rural	No education	Poorest	No	No	2	Islamic	No	Yes	No insurance coverage	Married/living with partner	Benin	BEN	1	Broadly liberal	2.60407	201718	6	2	14	2
BJ7	6	1	8	782191	16	6	alibori rural	Rural	No education	Poorest	No	No	0	Islamic	No	No	No insurance coverage	Never in union	Benin	BEN	1	Broadly liberal	2.60407	201718	6	2	14	2
BJ7	6	4	2	782191	37	6	alibori rural	Rural	No education	Poorer	No	No	5	Islamic	No	Yes	No insurance coverage	Married/living with partner	Benin	BEN	1	Broadly liberal	2.60407	201718	6	2	14	2
BJ7	6	4	8	782191	28	6	alibori rural	Rural	No education	Poorer	No	No	3	Islamic	No	No	No insurance coverage	Married/living with partner	Benin	BEN	1	Broadly liberal	2.60407	201718	6	2	14	2
BJ7	6	7	2	782191	25	6	alibori rural	Rural	No education	Poorest	No	No	3	Islamic	No	No	No insurance coverage	Married/living with partner	Benin	BEN	1	Broadly liberal	2.60407	201718	6	2	14	2
BJ7	6	10	5	782191	33	6	alibori rural	Rural	No education	Poorest	No	No	5	Islamic	No	Yes	No insurance coverage	Married/living with partner	Benin	BEN	1	Broadly liberal	2.60407	201718	6	2	14	2
BJ7	6	10	6	782191	15	6	alibori rural	Rural	No education	Poorest	No	No	0	Islamic	No	No	No insurance coverage	Never in union	Benin	BEN	1	Broadly liberal	2.60407	201718	6	2	14	2
BJ7	6	14	2	782191	21	6	alibori rural	Rural	No education	Poorest	No	No	0	Islamic	No	Yes	No insurance coverage	Married/living with partner	Benin	BEN	1	Broadly liberal	2.60407	201718	6	2	14	2
BJ7	6	17	2	782191	25	6	alibori rural	Rural	No education	Poorest	No	No	4	Islamic	No	Yes	No insurance coverage	Married/living with partner	Benin	BEN	1	Broadly liberal	2.60407	201718	6	2	14	2
BJ7	6	20	2	782191	38	6	alibori rural	Rural	No education	Poorest	No	No	8	Islamic	No	Yes	No insurance coverage	Married/living with partner	Benin	BEN	1	Broadly liberal	2.60407	201718	6	2	14	2
BJ7	6	20	5	782191	16	6	alibori rural	Rural	No education	Poorest	No	No	0	Islamic	No	Yes	No insurance coverage	Never in union	Benin	BEN	1	Broadly liberal	2.60407	201718	6	2	14	2
BJ7	6	23	2	782191	47	6	alibori rural	Rural	No education	Poorer	No	No	6	Islamic	No	Yes	No insurance coverage	Married/living with partner	Benin	BEN	1	Broadly liberal	2.60407	201718	6	2	14	2
BJ7	6	27	2	782191	25	6	alibori rural	Rural	No education	Poorest	No	No	2	Islamic	No	No	No insurance coverage	Married/living with partner	Benin	BEN	1	Broadly liberal	2.60407	201718	6	2	14	2
BJ7	6	30	2	782191	20	6	alibori rural	Rural	No education	Poorest	No	No	0	Islamic	No	No	No insurance coverage	Married/living with partner	Benin	BEN	1	Broadly liberal	2.60407	201718	6	2	14	2
BJ7	6	33	2	782191	30	6	alibori rural	Rural	No education	Poorest	No	No	2	Islamic	No	No	No insurance coverage	Married/living with partner	Benin	BEN	1	Broadly liberal	2.60407	201718	6	2	14	2
BJ7	6	37	2	782191	25	6	alibori rural	Rural	No education	Poorer	No	No	3	Islamic	No	No	No insurance coverage	Married/living with partner	Benin	BEN	1	Broadly liberal	2.60407	201718	6	2	14	2
BJ7	6	40	2	782191	29	6	alibori rural	Rural	No education	Poorest	No	No	3	Islamic	No	No	No insurance coverage	Married/living with partner	Benin	BEN	1	Broadly liberal	2.60407	201718	6	2	14	2
BJ7	6	50	2	782191	20	6	alibori rural	Rural	No education	Poorest	No	No	1	Islamic	No	No	No insurance coverage	Married/living with partner	Benin	BEN	1	Broadly liberal	2.60407	201718	6	2	14	2
BJ7	6	50	4	782191	15	6	alibori rural	Rural	No education	Poorest	No	No	0	Islamic	No	No	No insurance coverage	Never in union	Benin	BEN	1	Broadly liberal	2.60407	201718	6	2	14	2
BJ7	6	53	2	782191	33	6	alibori rural	Rural	No education	Poorest	No	No	1	Islamic	No	Yes	No insurance coverage	Married/living with partner	Benin	BEN	1	Broadly liberal	2.60407	201718	6	2	14	2
BJ7	6	56	2	782191	25	6	alibori rural	Rural	No education	Poorest	No	No	4	Islamic	No	No	No insurance coverage	Married/living with partner	Benin	BEN	1	Broadly liberal	2.60407	201718	6	2	14	2
BJ7	6	56	7	782191	27	6	alibori rural	Rural	No education	Poorest	No	No	2	Islamic	No	Yes	No insurance coverage	Married/living with partner	Benin	BEN	1	Broadly liberal	2.60407	201718	6	2	14	2
BJ7	6	56	10	782191	16	6	alibori rural	Rural	No education	Poorest	No	No	0	Islamic	No	Yes	No insurance coverage	Married/living with partner	Benin	BEN	1	Broadly liberal	2.60407	201718	6	2	14	2
BJ7	6	59	2	782191	47	6	alibori rural	Rural	No education	Poorest	No	No	6	Islamic	No	Yes	No insurance coverage	Married/living with partner	Benin	BEN	1	Broadly liberal	2.60407	201718	6	2	14	2
BJ7	6	59	5	782191	33	6	alibori rural	Rural	No education	Poorest	No	No	4	Islamic	No	No	No insurance coverage	Married/living with partner	Benin	BEN	1	Broadly liberal	2.60407	201718	6	2	14	2
BJ7	6	59	10	782191	19	6	alibori rural	Rural	No education	Poorest	No	No	0	Islamic	No	Yes	No insurance coverage	Never in union	Benin	BEN	1	Broadly liberal	2.60407	201718	6	2	14	2
BJ7	6	59	11	782191	17	6	alibori rural	Rural	No education	Poorest	No	No	0	Islamic	No	No	No insurance coverage	Never in union	Benin	BEN	1	Broadly liberal	2.60407	201718	6	2	14	2
BJ7	6	63	2	782191	39	6	alibori rural	Rural	No education	Poorer	No	No	5	Islamic	No	Yes	No insurance coverage	Married/living with partner	Benin	BEN	1	Broadly liberal	2.60407	201718	6	2	14	2
BJ7	6	66	3	782191	16	6	alibori rural	Rural	No education	Poorest	No	No	0	Islamic	No	Yes	No insurance coverage	Never in union	Benin	BEN	1	Broadly liberal	2.60407	201718	6	2	14	2
BJ7	6	69	2	782191	37	6	alibori rural	Rural	No education	Poorer	Yes	Yes	6	Islamic	Yes	No	No insurance coverage	Married/living with partner	Benin	BEN	1	Broadly liberal	2.60407	201718	6	2	14	2
BJ7	6	73	2	782191	23	6	alibori rural	Rural	No education	Poorest	No	No	1	Islamic	No	Yes	No insurance coverage	Married/living with partner	Benin	BEN	1	Broadly liberal	2.60407	201718	6	2	14	2
BJ7	6	76	2	782191	25	6	alibori rural	Rural	No education	Poorest	No	No	3	Islamic	Yes	No	No insurance coverage	Married/living with partner	Benin	BEN	1	Broadly liberal	2.60407	201718	6	2	14	2
BJ7	6	79	4	782191	18	6	alibori rural	Rural	No education	Poorest	No	No	0	Islamic	No	No	No insurance coverage	Never in union	Benin	BEN	1	Broadly liberal	2.60407	201718	6	2	14	2
BJ7	6	82	3	782191	18	6	alibori rural	Rural	No education	Poorest	No	No	1	Islamic	No	No	No insurance coverage	Married/living with partner	Benin	BEN	1	Broadly liberal	2.60407	201718	6	2	14	2
BJ7	7	4	2	1626286	20	7	alibori rural	Rural	Primary education	Middle	No	No	1	Others	No	No	No insurance coverage	Married/living with partner	Benin	BEN	1	Broadly liberal	2.60407	201718	7	2	14	2
BJ7	7	4	4	1626286	22	7	alibori rural	Rural	No education	Middle	No	No	0	Others	Yes	No	No insurance coverage	Married/living with partner	Benin	BEN	1	Broadly liberal	2.60407	201718	7	2	14	2
BJ7	7	9	2	1626286	28	7	alibori rural	Rural	No education	Poorest	Yes	No	6	Christianity	Yes	No	No insurance coverage	Married/living with partner	Benin	BEN	1	Broadly liberal	2.60407	201718	7	2	14	2
BJ7	7	13	2	1626286	26	7	alibori rural	Rural	No education	Poorest	No	No	3	Christianity	No	No	No insurance coverage	Married/living with partner	Benin	BEN	1	Broadly liberal	2.60407	201718	7	2	14	2
BJ7	7	17	2	1626286	28	7	alibori rural	Rural	No education	Poorest	No	No	0	Christianity	No	No	No insurance coverage	Married/living with partner	Benin	BEN	1	Broadly liberal	2.60407	201718	7	2	14	2
BJ7	7	17	4	1626286	45	7	alibori rural	Rural	No education	Poorest	No	No	5	Christianity	No	No	No insurance coverage	Married/living with partner	Benin	BEN	1	Broadly liberal	2.60407	201718	7	2	14	2
BJ7	7	21	2	1626286	24	7	alibori rural	Rural	No education	Poorest	No	No	0	Christianity	No	Yes	No insurance coverage	Married/living with partner	Benin	BEN	1	Broadly liberal	2.60407	201718	7	2	14	2
BJ7	7	25	2	1626286	20	7	alibori rural	Rural	No education	Middle	No	No	1	Christianity	No	No	No insurance coverage	Married/living with partner	Benin	BEN	1	Broadly liberal	2.60407	201718	7	2	14	2
BJ7	7	33	2	1626286	28	7	alibori rural	Rural	No education	Middle	No	No	4	Islamic	No	Yes	No insurance coverage	Married/living with partner	Benin	BEN	1	Broadly liberal	2.60407	201718	7	2	14	2
BJ7	7	33	6	1626286	23	7	alibori rural	Rural	No education	Middle	No	No	3	Islamic	No	No	No insurance coverage	Married/living with partner	Benin	BEN	1	Broadly liberal	2.60407	201718	7	2	14	2
BJ7	7	38	2	1626286	28	7	alibori rural	Rural	No education	Poorest	No	No	4	Islamic	No	No	No insurance coverage	Married/living with partner	Benin	BEN	1	Broadly liberal	2.60407	201718	7	2	14	2
BJ7	7	38	7	1626286	26	7	alibori rural	Rural	No education	Poorest	No	No	2	Islamic	Yes	No	No insurance coverage	Married/living with partner	Benin	BEN	1	Broadly liberal	2.60407	201718	7	2	14	2
BJ7	7	42	2	1626286	48	7	alibori rural	Rural	No education	Middle	No	No	9	Islamic	No	Yes	No insurance coverage	Married/living with partner	Benin	BEN	1	Broadly liberal	2.60407	201718	7	2	14	2
BJ7	7	46	2	1626286	18	7	alibori rural	Rural	No education	Poorest	No	No	1	Islamic	No	No	No insurance coverage	Married/living with partner	Benin	BEN	1	Broadly liberal	2.60407	201718	7	2	14	2
BJ7	7	50	3	1626286	19	7	alibori rural	Rural	No education	Middle	No	No	0	Islamic	No	No	No insurance coverage	Married/living with partner	Benin	BEN	1	Broadly liberal	2.60407	201718	7	2	14	2
BJ7	7	50	5	1626286	35	7	alibori rural	Rural	No education	Middle	No	No	5	Islamic	No	No	No insurance coverage	Married/living with partner	Benin	BEN	1	Broadly liberal	2.60407	201718	7	2	14	2
BJ7	7	50	12	1626286	22	7	alibori rural	Rural	No education	Middle	No	No	0	Islamic	No	No	No insurance coverage	Married/living with partner	Benin	BEN	1	Broadly liberal	2.60407	201718	7	2	14	2
BJ7	7	50	13	1626286	17	7	alibori rural	Rural	No education	Middle	No	No	0	Islamic	No	No	No insurance coverage	Never in union	Benin	BEN	1	Broadly liberal	2.60407	201718	7	2	14	2
BJ7	7	54	2	1626286	26	7	alibori rural	Rural	No education	Poorest	No	No	5	Islamic	No	No	No insurance coverage	Married/living with partner	Benin	BEN	1	Broadly liberal	2.60407	201718	7	2	14	2
BJ7	7	58	2	1626286	28	7	alibori rural	Rural	No education	Poorer	No	No	2	Others	No	Yes	No insurance coverage	Married/living with partner	Benin	BEN	1	Broadly liberal	2.60407	201718	7	2	14	2
BJ7	7	58	5	1626286	29	7	alibori rural	Rural	No education	Poorer	No	No	3	Others	No	No	No insurance coverage	Married/living with partner	Benin	BEN	1	Broadly liberal	2.60407	201718	7	2	14	2
BJ7	7	63	10	1626286	17	7	alibori rural	Rural	No education	Poorest	No	No	0	Others	No	No	No insurance coverage	Never in union	Benin	BEN	1	Broadly liberal	2.60407	201718	7	2	14	2
BJ7	7	63	11	1626286	43	7	alibori rural	Rural	No education	Poorest	No	No	6	Others	No	No	No insurance coverage	Married/living with partner	Benin	BEN	1	Broadly liberal	2.60407	201718	7	2	14	2
BJ7	7	63	16	1626286	31	7	alibori rural	Rural	No education	Poorest	No	No	2	Christianity	No	Yes	No insurance coverage	Married/living with partner	Benin	BEN	1	Broadly liberal	2.60407	201718	7	2	14	2
BJ7	7	67	4	1626286	25	7	alibori rural	Rural	No education	Poorer	No	No	4	Islamic	Yes	No	No insurance coverage	Married/living with partner	Benin	BEN	1	Broadly liberal	2.60407	201718	7	2	14	2
BJ7	7	67	7	1626286	24	7	alibori rural	Rural	No education	Poorer	No	No	3	Islamic	Yes	No	No insurance coverage	Married/living with partner	Benin	BEN	1	Broadly liberal	2.60407	201718	7	2	14	2
BJ7	7	71	14	1626286	20	7	alibori rural	Rural	No education	Poorer	No	No	1	Islamic	Yes	No	No insurance coverage	Married/living with partner	Benin	BEN	1	Broadly liberal	2.60407	201718	7	2	14	2
BJ7	7	71	16	1626286	18	7	alibori rural	Rural	Secondary education	Poorer	No	No	0	Islamic	Yes	No	No insurance coverage	Married/living with partner	Benin	BEN	1	Broadly liberal	2.60407	201718	7	2	14	2
BJ7	7	71	17	1626286	21	7	alibori rural	Rural	No education	Poorer	No	No	1	Islamic	No	Yes	No insurance coverage	Married/living with partner	Benin	BEN	1	Broadly liberal	2.60407	201718	7	2	14	2
BJ7	7	71	19	1626286	20	7	alibori rural	Rural	No education	Poorer	No	No	1	Others	No	Yes	No insurance coverage	Married/living with partner	Benin	BEN	1	Broadly liberal	2.60407	201718	7	2	14	2
BJ7	7	75	2	1626286	21	7	alibori rural	Rural	No education	Poorer	No	No	1	Islamic	Yes	No	No insurance coverage	Married/living with partner	Benin	BEN	1	Broadly liberal	2.60407	201718	7	2	14	2
BJ7	7	83	2	1626286	22	7	alibori rural	Rural	No education	Middle	No	No	2	Islamic	No	Yes	No insurance coverage	Married/living with partner	Benin	BEN	1	Broadly liberal	2.60407	201718	7	2	14	2
BJ7	7	83	6	1626286	25	7	alibori rural	Rural	No education	Middle	No	No	3	Islamic	No	Yes	No insurance coverage	Married/living with partner	Benin	BEN	1	Broadly liberal	2.60407	201718	7	2	14	2
BJ7	7	83	11	1626286	22	7	alibori rural	Rural	No education	Middle	No	No	1	Islamic	No	Yes	No insurance coverage	Married/living with partner	Benin	BEN	1	Broadly liberal	2.60407	201718	7	2	14	2
BJ7	7	87	2	1626286	45	7	alibori rural	Rural	No education	Poorer	No	No	7	Islamic	Yes	No	No insurance coverage	Never in union	Benin	BEN	1	Broadly liberal	2.60407	201718	7	2	14	2
BJ7	7	87	3	1626286	15	7	alibori rural	Rural	No education	Poorer	No	No	0	Islamic	No	No	No insurance coverage	Never in union	Benin	BEN	1	Broadly liberal	2.60407	201718	7	2	14	2
BJ7	7	92	2	1626286	20	7	alibori rural	Rural	No education	Middle	No	No	1	Islamic	No	No	No insurance coverage	Married/living with partner	Benin	BEN	1	Broadly liberal	2.60407	201718	7	2	14	2
BJ7	7	96	2	1626286	20	7	alibori rural	Rural	No education	Middle	No	No	1	Islamic	No	Yes	No insurance coverage	Married/living with partner	Benin	BEN	1	Broadly liberal	2.60407	201718	7	2	14	2
BJ7	7	96	4	1626286	18	7	alibori rural	Rural	Primary education	Middle	No	No	0	Islamic	No	Yes	No insurance coverage	Married/living with partner	Benin	BEN	1	Broadly liberal	2.60407	201718	7	2	14	2
BJ7	7	100	2	1626286	47	7	alibori rural	Rural	No education	Middle	No	No	5	Islamic	No	Yes	No insurance coverage	Married/living with partner	Benin	BEN	1	Broadly liberal	2.60407	201718	7	2	14	2
BJ7	7	100	3	1626286	34	7	alibori rural	Rural	No education	Middle	No	No	2	Islamic	No	Yes	No insurance coverage	Married/living with partner	Benin	BEN	1	Broadly liberal	2.60407	201718	7	2	14	2
BJ7	7	100	4	1626286	32	7	alibori rural	Rural	No education	Middle	No	No	3	Islamic	No	Yes	No insurance coverage	Married/living with partner	Benin	BEN	1	Broadly liberal	2.60407	201718	7	2	14	2
BJ7	7	104	2	1626286	48	7	alibori rural	Rural	No education	Poorest	No	No	6	Christianity	No	Yes	No insurance coverage	Married/living with partner	Benin	BEN	1	Broadly liberal	2.60407	201718	7	2	14	2
BJ7	7	104	3	1626286	23	7	alibori rural	Rural	Primary education	Poorest	No	No	0	Islamic	No	Yes	No insurance coverage	Never in union	Benin	BEN	1	Broadly liberal	2.60407	201718	7	2	14	2
BJ7	7	104	9	1626286	20	7	alibori rural	Rural	No education	Poorest	No	No	2	Islamic	No	Yes	No insurance coverage	Married/living with partner	Benin	BEN	1	Broadly liberal	2.60407	201718	7	2	14	2
BJ7	8	1	4	1028640	32	8	alibori rural	Rural	No education	Middle	No	No	3	Islamic	No	Yes	No insurance coverage	Married/living with partner	Benin	BEN	1	Broadly liberal	2.60407	201718	8	2	14	2
BJ7	8	1	8	1028640	30	8	alibori rural	Rural	No education	Middle	No	No	3	Islamic	No	Yes	No insurance coverage	Married/living with partner	Benin	BEN	1	Broadly liberal	2.60407	201718	8	2	14	2
BJ7	8	6	3	1028640	27	8	alibori rural	Rural	No education	Poorer	No	No	3	Islamic	No	Yes	No insurance coverage	Married/living with partner	Benin	BEN	1	Broadly liberal	2.60407	201718	8	2	14	2
BJ7	8	12	7	1028640	20	8	alibori rural	Rural	Secondary education	Poorer	No	No	0	Islamic	No	Yes	No insurance coverage	Married/living with partner	Benin	BEN	1	Broadly liberal	2.60407	201718	8	2	14	2
BJ7	8	17	2	1028640	38	8	alibori rural	Rural	No education	Poorest	No	No	6	Islamic	No	Yes	No insurance coverage	Married/living with partner	Benin	BEN	1	Broadly liberal	2.60407	201718	8	2	14	2
BJ7	8	23	2	1028640	33	8	alibori rural	Rural	No education	Poorest	No	No	6	Islamic	No	Yes	No insurance coverage	Married/living with partner	Benin	BEN	1	Broadly liberal	2.60407	201718	8	2	14	2
BJ7	8	23	3	1028640	17	8	alibori rural	Rural	No education	Poorest	No	No	0	Islamic	No	Yes	No insurance coverage	Never in union	Benin	BEN	1	Broadly liberal	2.60407	201718	8	2	14	2
BJ7	8	23	4	1028640	15	8	alibori rural	Rural	No education	Poorest	No	No	0	Islamic	No	No	No insurance coverage	Never in union	Benin	BEN	1	Broadly liberal	2.60407	201718	8	2	14	2
BJ7	8	28	2	1028640	30	8	alibori rural	Rural	No education	Poorer	No	No	2	Islamic	No	Yes	No insurance coverage	Married/living with partner	Benin	BEN	1	Broadly liberal	2.60407	201718	8	2	14	2
BJ7	8	34	2	1028640	22	8	alibori rural	Rural	No education	Poorest	No	No	1	Islamic	No	No	No insurance coverage	Married/living with partner	Benin	BEN	1	Broadly liberal	2.60407	201718	8	2	14	2
BJ7	8	34	5	1028640	22	8	alibori rural	Rural	No education	Poorest	No	No	1	Islamic	No	No	No insurance coverage	Married/living with partner	Benin	BEN	1	Broadly liberal	2.60407	201718	8	2	14	2
BJ7	8	34	12	1028640	18	8	alibori rural	Rural	No education	Poorest	No	No	0	Islamic	No	No	No insurance coverage	Never in union	Benin	BEN	1	Broadly liberal	2.60407	201718	8	2	14	2
BJ7	8	39	2	1028640	40	8	alibori rural	Rural	No education	Middle	No	No	4	Islamic	No	Yes	No insurance coverage	Married/living with partner	Benin	BEN	1	Broadly liberal	2.60407	201718	8	2	14	2
BJ7	8	50	5	1028640	16	8	alibori rural	Rural	No education	Poorest	No	No	0	Islamic	No	No	No insurance coverage	Never in union	Benin	BEN	1	Broadly liberal	2.60407	201718	8	2	14	2
BJ7	8	50	10	1028640	18	8	alibori rural	Rural	No education	Poorest	No	No	0	Islamic	No	No	No insurance coverage	Married/living with partner	Benin	BEN	1	Broadly liberal	2.60407	201718	8	2	14	2
BJ7	8	56	2	1028640	27	8	alibori rural	Rural	No education	Poorest	No	No	3	Islamic	No	No	No insurance coverage	Married/living with partner	Benin	BEN	1	Broadly liberal	2.60407	201718	8	2	14	2
BJ7	8	61	2	1028640	30	8	alibori rural	Rural	No education	Poorer	No	No	7	Islamic	No	Yes	No insurance coverage	Married/living with partner	Benin	BEN	1	Broadly liberal	2.60407	201718	8	2	14	2
BJ7	8	67	2	1028640	23	8	alibori rural	Rural	No education	Richest	Yes	No	2	Islamic	No	Yes	No insurance coverage	Married/living with partner	Benin	BEN	1	Broadly liberal	2.60407	201718	8	2	14	2
BJ7	8	72	2	1028640	37	8	alibori rural	Rural	No education	Poorest	No	No	6	Islamic	No	Yes	No insurance coverage	Married/living with partner	Benin	BEN	1	Broadly liberal	2.60407	201718	8	2	14	2
BJ7	8	78	2	1028640	47	8	alibori rural	Rural	No education	Poorer	No	No	8	Islamic	No	Yes	No insurance coverage	Married/living with partner	Benin	BEN	1	Broadly liberal	2.60407	201718	8	2	14	2
BJ7	8	78	4	1028640	19	8	alibori rural	Rural	No education	Poorer	No	No	0	Islamic	No	No	No insurance coverage	Never in union	Benin	BEN	1	Broadly liberal	2.60407	201718	8	2	14	2
BJ7	8	78	5	1028640	16	8	alibori rural	Rural	No education	Poorer	No	No	0	Islamic	No	No	No insurance coverage	Never in union	Benin	BEN	1	Broadly liberal	2.60407	201718	8	2	14	2
BJ7	8	78	6	1028640	20	8	alibori rural	Rural	No education	Poorer	No	No	0	Islamic	No	No	No insurance coverage	Married/living with partner	Benin	BEN	1	Broadly liberal	2.60407	201718	8	2	14	2
BJ7	8	83	2	1028640	23	8	alibori rural	Rural	No education	Poorest	No	No	2	Islamic	No	No	No insurance coverage	Married/living with partner	Benin	BEN	1	Broadly liberal	2.60407	201718	8	2	14	2
BJ7	8	89	2	1028640	43	8	alibori rural	Rural	No education	Poorer	No	No	7	Islamic	No	No	No insurance coverage	Married/living with partner	Benin	BEN	1	Broadly liberal	2.60407	201718	8	2	14	2
BJ7	8	89	4	1028640	20	8	alibori rural	Rural	No education	Poorer	No	No	2	Islamic	No	No	No insurance coverage	Married/living with partner	Benin	BEN	1	Broadly liberal	2.60407	201718	8	2	14	2
BJ7	8	89	13	1028640	21	8	alibori rural	Rural	No education	Poorer	No	No	1	Islamic	No	No	No insurance coverage	Married/living with partner	Benin	BEN	1	Broadly liberal	2.60407	201718	8	2	14	2
BJ7	8	100	4	1028640	26	8	alibori rural	Rural	No education	Poorer	No	No	1	Islamic	No	Yes	No insurance coverage	Married/living with partner	Benin	BEN	1	Broadly liberal	2.60407	201718	8	2	14	2
BJ7	8	100	12	1028640	27	8	alibori rural	Rural	No education	Poorer	Yes	No	3	Islamic	No	Yes	No insurance coverage	Married/living with partner	Benin	BEN	1	Broadly liberal	2.60407	201718	8	2	14	2
BJ7	8	105	4	1028640	18	8	alibori rural	Rural	Primary education	Poorest	No	No	1	Islamic	No	No	No insurance coverage	Married/living with partner	Benin	BEN	1	Broadly liberal	2.60407	201718	8	2	14	2
BJ7	8	105	7	1028640	16	8	alibori rural	Rural	No education	Poorest	No	No	0	Islamic	No	No	No insurance coverage	Married/living with partner	Benin	BEN	1	Broadly liberal	2.60407	201718	8	2	14	2
BJ7	8	111	2	1028640	33	8	alibori rural	Rural	No education	Poorest	No	No	4	Islamic	No	Yes	No insurance coverage	Married/living with partner	Benin	BEN	1	Broadly liberal	2.60407	201718	8	2	14	2
BJ7	8	116	2	1028640	18	8	alibori rural	Rural	Primary education	Middle	No	No	1	Islamic	No	No	No insurance coverage	Married/living with partner	Benin	BEN	1	Broadly liberal	2.60407	201718	8	2	14	2
BJ7	8	122	4	1028640	18	8	alibori rural	Rural	No education	Poorest	No	No	1	Islamic	No	Yes	No insurance coverage	Married/living with partner	Benin	BEN	1	Broadly liberal	2.60407	201718	8	2	14	2
BJ7	8	127	2	1028640	25	8	alibori rural	Rural	No education	Poorer	No	No	6	Islamic	No	No	No insurance coverage	Married/living with partner	Benin	BEN	1	Broadly liberal	2.60407	201718	8	2	14	2
BJ7	8	133	2	1028640	42	8	alibori rural	Rural	No education	Poorest	No	No	7	Islamic	No	Yes	No insurance coverage	Married/living with partner	Benin	BEN	1	Broadly liberal	2.60407	201718	8	2	14	2
BJ7	8	133	8	1028640	18	8	alibori rural	Rural	No education	Poorest	No	No	0	Islamic	No	Yes	No insurance coverage	Married/living with partner	Benin	BEN	1	Broadly liberal	2.60407	201718	8	2	14	2
BJ7	8	138	2	1028640	40	8	alibori rural	Rural	No education	Poorer	No	No	8	Islamic	No	No	No insurance coverage	Married/living with partner	Benin	BEN	1	Broadly liberal	2.60407	201718	8	2	14	2
BJ7	8	138	4	1028640	18	8	alibori rural	Rural	No education	Poorer	No	No	1	Islamic	No	No	No insurance coverage	Married/living with partner	Benin	BEN	1	Broadly liberal	2.60407	201718	8	2	14	2
BJ7	9	3	2	1155021	35	9	alibori rural	Rural	No education	Poorer	No	No	5	Christianity	No	No	No insurance coverage	Married/living with partner	Benin	BEN	1	Broadly liberal	2.60407	201718	9	2	14	2
BJ7	9	3	5	1155021	23	9	alibori rural	Rural	No education	Poorer	No	No	2	Christianity	No	Yes	No insurance coverage	Married/living with partner	Benin	BEN	1	Broadly liberal	2.60407	201718	9	2	14	2
BJ7	9	6	2	1155021	28	9	alibori rural	Rural	No education	Richer	Yes	Yes	4	Christianity	No	Yes	No insurance coverage	Married/living with partner	Benin	BEN	1	Broadly liberal	2.60407	201718	9	2	14	2
BJ7	9	14	4	1155021	35	9	alibori rural	Rural	No education	Richer	Yes	Yes	3	Islamic	No	Yes	No insurance coverage	Married/living with partner	Benin	BEN	1	Broadly liberal	2.60407	201718	9	2	14	2
BJ7	9	18	2	1155021	30	9	alibori rural	Rural	No education	Poorest	No	No	5	Christianity	No	No	No insurance coverage	Married/living with partner	Benin	BEN	1	Broadly liberal	2.60407	201718	9	2	14	2
BJ7	9	21	2	1155021	25	9	alibori rural	Rural	No education	Poorest	No	No	2	Islamic	No	No	No insurance coverage	Married/living with partner	Benin	BEN	1	Broadly liberal	2.60407	201718	9	2	14	2
BJ7	9	25	2	1155021	27	9	alibori rural	Rural	No education	Poorest	No	No	2	Islamic	No	No	No insurance coverage	Married/living with partner	Benin	BEN	1	Broadly liberal	2.60407	201718	9	2	14	2
BJ7	9	25	5	1155021	24	9	alibori rural	Rural	No education	Poorest	No	No	3	Islamic	No	No	No insurance coverage	Married/living with partner	Benin	BEN	1	Broadly liberal	2.60407	201718	9	2	14	2
BJ7	9	29	2	1155021	25	9	alibori rural	Rural	No education	Poorest	No	No	4	Islamic	No	No	No insurance coverage	Married/living with partner	Benin	BEN	1	Broadly liberal	2.60407	201718	9	2	14	2
BJ7	9	33	2	1155021	27	9	alibori rural	Rural	No education	Poorest	No	No	3	Christianity	No	No	No insurance coverage	Married/living with partner	Benin	BEN	1	Broadly liberal	2.60407	201718	9	2	14	2
BJ7	9	44	2	1155021	28	9	alibori rural	Rural	No education	Middle	No	No	2	Islamic	Yes	No	No insurance coverage	Married/living with partner	Benin	BEN	1	Broadly liberal	2.60407	201718	9	2	14	2
BJ7	9	48	6	1155021	17	9	alibori rural	Rural	Secondary education	Poorest	No	No	0	Christianity	No	No	No insurance coverage	Never in union	Benin	BEN	1	Broadly liberal	2.60407	201718	9	2	14	2
BJ7	9	48	8	1155021	26	9	alibori rural	Rural	No education	Poorest	No	No	3	Christianity	No	Yes	No insurance coverage	Married/living with partner	Benin	BEN	1	Broadly liberal	2.60407	201718	9	2	14	2
BJ7	9	52	3	1155021	26	9	alibori rural	Rural	No education	Middle	No	No	2	Christianity	Yes	No	No insurance coverage	Married/living with partner	Benin	BEN	1	Broadly liberal	2.60407	201718	9	2	14	2
BJ7	9	52	7	1155021	32	9	alibori rural	Rural	No education	Middle	No	No	3	Christianity	No	No	No insurance coverage	Married/living with partner	Benin	BEN	1	Broadly liberal	2.60407	201718	9	2	14	2
BJ7	9	59	2	1155021	26	9	alibori rural	Rural	No education	Poorest	Yes	Yes	4	Christianity	No	No	No insurance coverage	Married/living with partner	Benin	BEN	1	Broadly liberal	2.60407	201718	9	2	14	2
BJ7	9	59	8	1155021	40	9	alibori rural	Rural	No education	Poorest	No	No	5	Christianity	Yes	No	No insurance coverage	Never in union	Benin	BEN	1	Broadly liberal	2.60407	201718	9	2	14	2
BJ7	9	63	4	1155021	22	9	alibori rural	Rural	Primary education	Poorest	No	No	2	Christianity	Yes	No	No insurance coverage	Never in union	Benin	BEN	1	Broadly liberal	2.60407	201718	9	2	14	2
BJ7	9	63	5	1155021	21	9	alibori rural	Rural	No education	Poorest	No	No	1	Christianity	Yes	No	No insurance coverage	Married/living with partner	Benin	BEN	1	Broadly liberal	2.60407	201718	9	2	14	2
BJ7	9	67	3	1155021	23	9	alibori rural	Rural	Secondary education	Richer	No	No	2	Christianity	No	Yes	No insurance coverage	Married/living with partner	Benin	BEN	1	Broadly liberal	2.60407	201718	9	2	14	2
BJ7	9	70	5	1155021	18	9	alibori rural	Rural	Primary education	Poorer	No	No	2	Christianity	Yes	No	No insurance coverage	Never in union	Benin	BEN	1	Broadly liberal	2.60407	201718	9	2	14	2
BJ7	9	70	6	1155021	35	9	alibori rural	Rural	No education	Poorer	Yes	Yes	6	Others	Yes	No	No insurance coverage	Married/living with partner	Benin	BEN	1	Broadly liberal	2.60407	201718	9	2	14	2
BJ7	9	70	13	1155021	21	9	alibori rural	Rural	Secondary education	Poorer	No	No	0	Christianity	Yes	No	No insurance coverage	Married/living with partner	Benin	BEN	1	Broadly liberal	2.60407	201718	9	2	14	2
BJ7	9	74	2	1155021	35	9	alibori rural	Rural	No education	Poorest	No	No	6	Christianity	No	No	No insurance coverage	Married/living with partner	Benin	BEN	1	Broadly liberal	2.60407	201718	9	2	14	2
BJ7	9	78	7	1155021	24	9	alibori rural	Rural	No education	Poorest	No	No	2	Christianity	No	No	No insurance coverage	Married/living with partner	Benin	BEN	1	Broadly liberal	2.60407	201718	9	2	14	2
BJ7	9	82	2	1155021	49	9	alibori rural	Rural	No education	Middle	No	No	7	Christianity	No	No	No insurance coverage	Married/living with partner	Benin	BEN	1	Broadly liberal	2.60407	201718	9	2	14	2
BJ7	9	82	3	1155021	22	9	alibori rural	Rural	No education	Middle	No	No	0	Christianity	No	No	No insurance coverage	Never in union	Benin	BEN	1	Broadly liberal	2.60407	201718	9	2	14	2
BJ7	9	82	4	1155021	17	9	alibori rural	Rural	Secondary education	Middle	Yes	No	1	Christianity	No	Yes	No insurance coverage	Married/living with partner	Benin	BEN	1	Broadly liberal	2.60407	201718	9	2	14	2
BJ7	9	85	2	1155021	30	9	alibori rural	Rural	No education	Richer	No	No	4	Christianity	No	Yes	No insurance coverage	Married/living with partner	Benin	BEN	1	Broadly liberal	2.60407	201718	9	2	14	2
BJ7	9	85	9	1155021	21	9	alibori rural	Rural	Secondary education	Richer	No	No	0	Christianity	No	Yes	No insurance coverage	Never in union	Benin	BEN	1	Broadly liberal	2.60407	201718	9	2	14	2
BJ7	9	89	2	1155021	42	9	alibori rural	Rural	No education	Richer	No	No	4	Christianity	Yes	No	No insurance coverage	Married/living with partner	Benin	BEN	1	Broadly liberal	2.60407	201718	9	2	14	2
BJ7	9	89	3	1155021	18	9	alibori rural	Rural	Secondary education	Richer	No	No	0	Christianity	Yes	No	No insurance coverage	Never in union	Benin	BEN	1	Broadly liberal	2.60407	201718	9	2	14	2
BJ7	9	89	4	1155021	16	9	alibori rural	Rural	Secondary education	Richer	No	No	0	Christianity	Yes	No	No insurance coverage	Never in union	Benin	BEN	1	Broadly liberal	2.60407	201718	9	2	14	2
BJ7	9	89	8	1155021	40	9	alibori rural	Rural	No education	Richer	No	No	7	Christianity	Yes	No	No insurance coverage	Married/living with partner	Benin	BEN	1	Broadly liberal	2.60407	201718	9	2	14	2
BJ7	9	89	17	1155021	28	9	alibori rural	Rural	No education	Richer	No	No	2	Christianity	Yes	No	No insurance coverage	Married/living with partner	Benin	BEN	1	Broadly liberal	2.60407	201718	9	2	14	2
BJ7	9	89	21	1155021	26	9	alibori rural	Rural	No education	Richer	Yes	Yes	4	Christianity	Yes	No	No insurance coverage	Married/living with partner	Benin	BEN	1	Broadly liberal	2.60407	201718	9	2	14	2
BJ7	9	89	26	1155021	25	9	alibori rural	Rural	No education	Richer	No	No	3	Christianity	Yes	No	No insurance coverage	Married/living with partner	Benin	BEN	1	Broadly liberal	2.60407	201718	9	2	14	2
BJ7	9	89	34	1155021	15	9	alibori rural	Rural	No education	Richer	No	No	0	Christianity	No	No	No insurance coverage	Never in union	Benin	BEN	1	Broadly liberal	2.60407	201718	9	2	14	2
BJ7	9	89	35	1155021	37	9	alibori rural	Rural	No education	Richer	No	No	4	Christianity	Yes	No	No insurance coverage	Never in union	Benin	BEN	1	Broadly liberal	2.60407	201718	9	2	14	2
BJ7	9	89	38	1155021	26	9	alibori rural	Rural	No education	Richer	No	No	0	Christianity	Yes	No	No insurance coverage	Never in union	Benin	BEN	1	Broadly liberal	2.60407	201718	9	2	14	2
BJ7	9	93	2	1155021	37	9	alibori rural	Rural	No education	Poorest	No	No	5	Others	No	Yes	No insurance coverage	Married/living with partner	Benin	BEN	1	Broadly liberal	2.60407	201718	9	2	14	2
BJ7	9	93	7	1155021	32	9	alibori rural	Rural	No education	Poorest	No	No	6	Others	No	Yes	No insurance coverage	Married/living with partner	Benin	BEN	1	Broadly liberal	2.60407	201718	9	2	14	2
BJ7	9	93	16	1155021	22	9	alibori rural	Rural	No education	Poorest	No	No	2	Christianity	No	Yes	No insurance coverage	Married/living with partner	Benin	BEN	1	Broadly liberal	2.60407	201718	9	2	14	2
BJ7	9	93	19	1155021	21	9	alibori rural	Rural	No education	Poorest	No	No	1	Others	No	Yes	No insurance coverage	Married/living with partner	Benin	BEN	1	Broadly liberal	2.60407	201718	9	2	14	2
BJ7	9	97	2	1155021	42	9	alibori rural	Rural	No education	Middle	No	No	4	Christianity	No	No	No insurance coverage	Married/living with partner	Benin	BEN	1	Broadly liberal	2.60407	201718	9	2	14	2
BJ7	9	97	8	1155021	32	9	alibori rural	Rural	No education	Middle	No	No	2	Christianity	No	No	No insurance coverage	Married/living with partner	Benin	BEN	1	Broadly liberal	2.60407	201718	9	2	14	2
BJ7	9	97	13	1155021	22	9	alibori rural	Rural	No education	Middle	No	No	1	Christianity	No	No	No insurance coverage	Married/living with partner	Benin	BEN	1	Broadly liberal	2.60407	201718	9	2	14	2
BJ7	9	97	15	1155021	20	9	alibori rural	Rural	No education	Middle	No	No	0	Christianity	No	No	No insurance coverage	Married/living with partner	Benin	BEN	1	Broadly liberal	2.60407	201718	9	2	14	2
BJ7	9	97	16	1155021	20	9	alibori rural	Rural	No education	Middle	No	No	0	Christianity	No	No	No insurance coverage	Married/living with partner	Benin	BEN	1	Broadly liberal	2.60407	201718	9	2	14	2
BJ7	10	1	2	1033609	39	10	alibori rural	Rural	No education	Middle	No	No	4	Islamic	No	No	No insurance coverage	Married/living with partner	Benin	BEN	1	Broadly liberal	2.60407	201718	10	2	14	2
BJ7	10	4	2	1033609	28	10	alibori rural	Rural	Primary education	Richer	No	No	3	Islamic	Yes	No	No insurance coverage	Married/living with partner	Benin	BEN	1	Broadly liberal	2.60407	201718	10	2	14	2
BJ7	10	7	3	1033609	22	10	alibori rural	Rural	Secondary education	Middle	No	No	0	Islamic	No	Yes	No insurance coverage	Never in union	Benin	BEN	1	Broadly liberal	2.60407	201718	10	2	14	2
BJ7	10	7	6	1033609	21	10	alibori rural	Rural	Secondary education	Middle	No	No	1	Islamic	No	Yes	No insurance coverage	Never in union	Benin	BEN	1	Broadly liberal	2.60407	201718	10	2	14	2
BJ7	10	7	9	1033609	29	10	alibori rural	Rural	No education	Middle	No	No	2	Islamic	No	Yes	No insurance coverage	Married/living with partner	Benin	BEN	1	Broadly liberal	2.60407	201718	10	2	14	2
BJ7	10	10	2	1033609	46	10	alibori rural	Rural	No education	Richer	No	No	5	Islamic	No	Yes	No insurance coverage	Married/living with partner	Benin	BEN	1	Broadly liberal	2.60407	201718	10	2	14	2
BJ7	10	14	3	1033609	48	10	alibori rural	Rural	No education	Richer	No	No	5	Islamic	No	No	No insurance coverage	Married/living with partner	Benin	BEN	1	Broadly liberal	2.60407	201718	10	2	14	2
BJ7	10	14	4	1033609	15	10	alibori rural	Rural	Primary education	Richer	No	No	0	Islamic	No	No	No insurance coverage	Never in union	Benin	BEN	1	Broadly liberal	2.60407	201718	10	2	14	2
BJ7	10	14	5	1033609	22	10	alibori rural	Rural	Secondary education	Richer	No	No	0	Islamic	No	Yes	No insurance coverage	Never in union	Benin	BEN	1	Broadly liberal	2.60407	201718	10	2	14	2
BJ7	10	17	2	1033609	42	10	alibori rural	Rural	No education	Richer	No	No	4	Islamic	No	Yes	No insurance coverage	Married/living with partner	Benin	BEN	1	Broadly liberal	2.60407	201718	10	2	14	2
BJ7	10	17	3	1033609	22	10	alibori rural	Rural	Secondary education	Richer	No	No	0	Islamic	No	Yes	No insurance coverage	Never in union	Benin	BEN	1	Broadly liberal	2.60407	201718	10	2	14	2
BJ7	10	17	7	1033609	33	10	alibori rural	Rural	Primary education	Richer	No	No	4	Islamic	No	Yes	No insurance coverage	Married/living with partner	Benin	BEN	1	Broadly liberal	2.60407	201718	10	2	14	2
BJ7	10	20	2	1033609	20	10	alibori rural	Rural	No education	Richer	No	No	1	Islamic	Yes	No	No insurance coverage	Married/living with partner	Benin	BEN	1	Broadly liberal	2.60407	201718	10	2	14	2
BJ7	10	23	2	1033609	37	10	alibori rural	Rural	No education	Poorer	No	No	4	Islamic	Yes	No	No insurance coverage	Married/living with partner	Benin	BEN	1	Broadly liberal	2.60407	201718	10	2	14	2
BJ7	10	27	1	1033609	43	10	alibori rural	Rural	No education	Poorer	No	No	6	Christianity	Yes	No	No insurance coverage	Never in union	Benin	BEN	1	Broadly liberal	2.60407	201718	10	2	14	2
BJ7	10	30	2	1033609	37	10	alibori rural	Rural	No education	Middle	No	No	5	Christianity	No	No	No insurance coverage	Married/living with partner	Benin	BEN	1	Broadly liberal	2.60407	201718	10	2	14	2
BJ7	10	30	3	1033609	22	10	alibori rural	Rural	No education	Middle	Yes	Yes	0	Christianity	No	Yes	No insurance coverage	Never in union	Benin	BEN	1	Broadly liberal	2.60407	201718	10	2	14	2
BJ7	10	30	5	1033609	16	10	alibori rural	Rural	No education	Middle	No	No	0	Christianity	No	Yes	No insurance coverage	Never in union	Benin	BEN	1	Broadly liberal	2.60407	201718	10	2	14	2
BJ7	10	33	2	1033609	28	10	alibori rural	Rural	No education	Poorest	Yes	Yes	4	Islamic	No	No	No insurance coverage	Married/living with partner	Benin	BEN	1	Broadly liberal	2.60407	201718	10	2	14	2
BJ7	10	37	2	1033609	25	10	alibori rural	Rural	No education	Poorer	No	No	4	Islamic	Yes	No	No insurance coverage	Married/living with partner	Benin	BEN	1	Broadly liberal	2.60407	201718	10	2	14	2
BJ7	10	40	2	1033609	46	10	alibori rural	Rural	No education	Richer	No	No	1	Islamic	No	Yes	No insurance coverage	Married/living with partner	Benin	BEN	1	Broadly liberal	2.60407	201718	10	2	14	2
BJ7	10	43	2	1033609	20	10	alibori rural	Rural	Secondary education	Richest	No	No	0	Christianity	No	Yes	No insurance coverage	Married/living with partner	Benin	BEN	1	Broadly liberal	2.60407	201718	10	2	14	2
BJ7	10	46	4	1033609	30	10	alibori rural	Rural	No education	Poorer	No	No	4	Others	No	Yes	No insurance coverage	Married/living with partner	Benin	BEN	1	Broadly liberal	2.60407	201718	10	2	14	2
BJ7	10	50	2	1033609	28	10	alibori rural	Rural	No education	Richer	No	No	4	Islamic	No	Yes	No insurance coverage	Married/living with partner	Benin	BEN	1	Broadly liberal	2.60407	201718	10	2	14	2
BJ7	10	50	3	1033609	16	10	alibori rural	Rural	No education	Richer	No	No	0	Islamic	No	Yes	No insurance coverage	Never in union	Benin	BEN	1	Broadly liberal	2.60407	201718	10	2	14	2
BJ7	10	53	2	1033609	42	10	alibori rural	Rural	No education	Middle	No	No	3	Islamic	No	No	No insurance coverage	Married/living with partner	Benin	BEN	1	Broadly liberal	2.60407	201718	10	2	14	2
BJ7	10	53	6	1033609	25	10	alibori rural	Rural	No education	Middle	No	No	1	Islamic	No	Yes	No insurance coverage	Married/living with partner	Benin	BEN	1	Broadly liberal	2.60407	201718	10	2	14	2
BJ7	10	56	2	1033609	37	10	alibori rural	Rural	No education	Richest	No	No	4	Islamic	No	Yes	No insurance coverage	Married/living with partner	Benin	BEN	1	Broadly liberal	2.60407	201718	10	2	14	2
BJ7	10	56	3	1033609	23	10	alibori rural	Rural	No education	Richest	Yes	Yes	0	Islamic	No	Yes	No insurance coverage	Never in union	Benin	BEN	1	Broadly liberal	2.60407	201718	10	2	14	2
BJ7	10	59	2	1033609	26	10	alibori rural	Rural	Secondary education	Richer	No	No	0	Islamic	No	Yes	No insurance coverage	Married/living with partner	Benin	BEN	1	Broadly liberal	2.60407	201718	10	2	14	2
BJ7	10	63	4	1033609	24	10	alibori rural	Rural	Secondary education	Richer	No	No	0	Islamic	Yes	No	No insurance coverage	Never in union	Benin	BEN	1	Broadly liberal	2.60407	201718	10	2	14	2
BJ7	10	63	5	1033609	17	10	alibori rural	Rural	No education	Richer	No	No	0	Islamic	No	No	No insurance coverage	Never in union	Benin	BEN	1	Broadly liberal	2.60407	201718	10	2	14	2
BJ7	10	63	6	1033609	40	10	alibori rural	Rural	No education	Richer	No	No	6	Islamic	Yes	No	No insurance coverage	Widowed/divorced/separated	Benin	BEN	1	Broadly liberal	2.60407	201718	10	2	14	2
BJ7	10	63	7	1033609	17	10	alibori rural	Rural	No education	Richer	No	No	0	Islamic	Yes	No	No insurance coverage	Never in union	Benin	BEN	1	Broadly liberal	2.60407	201718	10	2	14	2
BJ7	10	63	8	1033609	33	10	alibori rural	Rural	No education	Richer	Yes	Yes	6	Islamic	Yes	No	No insurance coverage	Never in union	Benin	BEN	1	Broadly liberal	2.60407	201718	10	2	14	2
BJ7	10	63	16	1033609	36	10	alibori rural	Rural	No education	Richer	No	No	6	Islamic	No	No	No insurance coverage	Married/living with partner	Benin	BEN	1	Broadly liberal	2.60407	201718	10	2	14	2
BJ7	10	66	2	1033609	37	10	alibori rural	Rural	No education	Richer	No	No	4	Islamic	Yes	No	No insurance coverage	Married/living with partner	Benin	BEN	1	Broadly liberal	2.60407	201718	10	2	14	2
BJ7	10	69	2	1033609	23	10	alibori rural	Rural	Secondary education	Middle	No	No	3	Islamic	No	No	No insurance coverage	Married/living with partner	Benin	BEN	1	Broadly liberal	2.60407	201718	10	2	14	2
BJ7	10	72	2	1033609	26	10	alibori rural	Rural	No education	Richer	No	No	2	Islamic	No	No	No insurance coverage	Married/living with partner	Benin	BEN	1	Broadly liberal	2.60407	201718	10	2	14	2
BJ7	10	72	6	1033609	37	10	alibori rural	Rural	Secondary education	Richer	No	No	2	Islamic	No	Yes	No insurance coverage	Married/living with partner	Benin	BEN	1	Broadly liberal	2.60407	201718	10	2	14	2
BJ7	10	72	9	1033609	21	10	alibori rural	Rural	Secondary education	Richer	No	No	0	Islamic	No	Yes	No insurance coverage	Never in union	Benin	BEN	1	Broadly liberal	2.60407	201718	10	2	14	2
BJ7	10	72	10	1033609	39	10	alibori rural	Rural	No education	Richer	No	No	1	Islamic	No	Yes	No insurance coverage	Married/living with partner	Benin	BEN	1	Broadly liberal	2.60407	201718	10	2	14	2
BJ7	10	76	2	1033609	36	10	alibori rural	Rural	No education	Richer	No	No	6	Islamic	No	Yes	No insurance coverage	Married/living with partner	Benin	BEN	1	Broadly liberal	2.60407	201718	10	2	14	2
BJ7	10	79	2	1033609	44	10	alibori rural	Rural	No education	Middle	No	No	1	Islamic	No	Yes	No insurance coverage	Married/living with partner	Benin	BEN	1	Broadly liberal	2.60407	201718	10	2	14	2
BJ7	10	79	9	1033609	28	10	alibori rural	Rural	No education	Middle	No	No	2	Islamic	No	Yes	No insurance coverage	Married/living with partner	Benin	BEN	1	Broadly liberal	2.60407	201718	10	2	14	2
BJ7	10	82	1	1033609	49	10	alibori rural	Rural	No education	Richer	No	No	7	Islamic	No	Yes	No insurance coverage	Married/living with partner	Benin	BEN	1	Broadly liberal	2.60407	201718	10	2	14	2
BJ7	10	82	2	1033609	28	10	alibori rural	Rural	Secondary education	Richer	No	No	2	Islamic	No	Yes	No insurance coverage	Married/living with partner	Benin	BEN	1	Broadly liberal	2.60407	201718	10	2	14	2
BJ7	10	82	5	1033609	15	10	alibori rural	Rural	Primary education	Richer	No	No	0	Islamic	No	No	No insurance coverage	Never in union	Benin	BEN	1	Broadly liberal	2.60407	201718	10	2	14	2
BJ7	10	82	10	1033609	22	10	alibori rural	Rural	Secondary education	Richer	No	No	2	Islamic	No	Yes	No insurance coverage	Married/living with partner	Benin	BEN	1	Broadly liberal	2.60407	201718	10	2	14	2
BJ7	11	2	2	997406	39	11	alibori urban	Urban	No education	Richer	No	No	4	Christianity	No	No	No insurance coverage	Married/living with partner	Benin	BEN	1	Broadly liberal	2.60407	201718	11	1	14	2
BJ7	11	9	2	997406	16	11	alibori urban	Urban	No education	Richer	No	No	1	Islamic	Yes	No	No insurance coverage	Married/living with partner	Benin	BEN	1	Broadly liberal	2.60407	201718	11	1	14	2
BJ7	11	17	2	997406	23	11	alibori urban	Urban	No education	Middle	No	No	1	Islamic	No	Yes	No insurance coverage	Married/living with partner	Benin	BEN	1	Broadly liberal	2.60407	201718	11	1	14	2
BJ7	11	24	2	997406	28	11	alibori urban	Urban	No education	Poorest	Yes	Yes	5	Islamic	Yes	No	No insurance coverage	Married/living with partner	Benin	BEN	1	Broadly liberal	2.60407	201718	11	1	14	2
BJ7	11	31	5	997406	25	11	alibori urban	Urban	No education	Middle	No	No	2	Islamic	No	No	No insurance coverage	Married/living with partner	Benin	BEN	1	Broadly liberal	2.60407	201718	11	1	14	2
BJ7	11	38	2	997406	24	11	alibori urban	Urban	Secondary education	Richest	No	No	2	Islamic	No	Yes	No insurance coverage	Married/living with partner	Benin	BEN	1	Broadly liberal	2.60407	201718	11	1	14	2
BJ7	11	52	6	997406	26	11	alibori urban	Urban	No education	Richest	No	No	2	Islamic	No	No	No insurance coverage	Married/living with partner	Benin	BEN	1	Broadly liberal	2.60407	201718	11	1	14	2
BJ7	11	59	2	997406	40	11	alibori urban	Urban	No education	Poorer	No	No	9	Islamic	No	Yes	No insurance coverage	Married/living with partner	Benin	BEN	1	Broadly liberal	2.60407	201718	11	1	14	2
BJ7	11	59	4	997406	15	11	alibori urban	Urban	No education	Poorer	No	No	0	Islamic	No	Yes	No insurance coverage	Never in union	Benin	BEN	1	Broadly liberal	2.60407	201718	11	1	14	2
BJ7	11	66	2	997406	47	11	alibori urban	Urban	No education	Richer	No	No	6	Islamic	No	No	No insurance coverage	Married/living with partner	Benin	BEN	1	Broadly liberal	2.60407	201718	11	1	14	2
BJ7	11	66	4	997406	21	11	alibori urban	Urban	Secondary education	Richer	No	No	0	Islamic	No	Yes	No insurance coverage	Never in union	Benin	BEN	1	Broadly liberal	2.60407	201718	11	1	14	2
BJ7	11	66	9	997406	16	11	alibori urban	Urban	No education	Richer	No	No	0	Islamic	No	No	No insurance coverage	Never in union	Benin	BEN	1	Broadly liberal	2.60407	201718	11	1	14	2
BJ7	11	74	7	997406	32	11	alibori urban	Urban	No education	Poorest	No	No	4	Islamic	Yes	No	No insurance coverage	Married/living with partner	Benin	BEN	1	Broadly liberal	2.60407	201718	11	1	14	2
BJ7	11	74	13	997406	28	11	alibori urban	Urban	No education	Poorest	No	No	3	Islamic	Yes	No	No insurance coverage	Married/living with partner	Benin	BEN	1	Broadly liberal	2.60407	201718	11	1	14	2
BJ7	11	81	2	997406	25	11	alibori urban	Urban	No education	Richer	No	No	1	Islamic	No	No	No insurance coverage	Married/living with partner	Benin	BEN	1	Broadly liberal	2.60407	201718	11	1	14	2
BJ7	11	88	2	997406	40	11	alibori urban	Urban	No education	Middle	Yes	Yes	4	Islamic	No	No	No insurance coverage	Married/living with partner	Benin	BEN	1	Broadly liberal	2.60407	201718	11	1	14	2
BJ7	11	88	4	997406	19	11	alibori urban	Urban	Secondary education	Middle	No	No	0	Islamic	Yes	No	No insurance coverage	Never in union	Benin	BEN	1	Broadly liberal	2.60407	201718	11	1	14	2
BJ7	11	95	2	997406	34	11	alibori urban	Urban	No education	Richest	No	No	4	Islamic	No	No	No insurance coverage	Married/living with partner	Benin	BEN	1	Broadly liberal	2.60407	201718	11	1	14	2
BJ7	11	102	2	997406	28	11	alibori urban	Urban	Primary education	Middle	Yes	No	3	Islamic	No	No	No insurance coverage	Married/living with partner	Benin	BEN	1	Broadly liberal	2.60407	201718	11	1	14	2
BJ7	11	109	2	997406	29	11	alibori urban	Urban	No education	Richest	No	No	3	Christianity	No	Yes	No insurance coverage	Married/living with partner	Benin	BEN	1	Broadly liberal	2.60407	201718	11	1	14	2
BJ7	11	116	2	997406	40	11	alibori urban	Urban	No education	Richer	No	No	2	Islamic	No	No	No insurance coverage	Married/living with partner	Benin	BEN	1	Broadly liberal	2.60407	201718	11	1	14	2
BJ7	11	116	5	997406	38	11	alibori urban	Urban	No education	Richer	No	No	2	Islamic	No	Yes	No insurance coverage	Married/living with partner	Benin	BEN	1	Broadly liberal	2.60407	201718	11	1	14	2
BJ7	11	116	8	997406	26	11	alibori urban	Urban	No education	Richer	Yes	Yes	2	Islamic	No	Yes	No insurance coverage	Married/living with partner	Benin	BEN	1	Broadly liberal	2.60407	201718	11	1	14	2
BJ7	11	116	11	997406	25	11	alibori urban	Urban	No education	Richer	No	No	2	Islamic	No	No	No insurance coverage	Married/living with partner	Benin	BEN	1	Broadly liberal	2.60407	201718	11	1	14	2
BJ7	11	123	4	997406	30	11	alibori urban	Urban	No education	Richest	No	No	3	Islamic	No	No	No insurance coverage	Married/living with partner	Benin	BEN	1	Broadly liberal	2.60407	201718	11	1	14	2
BJ7	11	130	2	997406	29	11	alibori urban	Urban	Secondary education	Poorer	No	No	4	Islamic	No	No	No insurance coverage	Married/living with partner	Benin	BEN	1	Broadly liberal	2.60407	201718	11	1	14	2
BJ7	11	130	7	997406	26	11	alibori urban	Urban	Secondary education	Poorer	No	No	1	Christianity	No	No	No insurance coverage	Married/living with partner	Benin	BEN	1	Broadly liberal	2.60407	201718	11	1	14	2
BJ7	11	138	2	997406	23	11	alibori urban	Urban	Primary education	Middle	No	No	3	Islamic	Yes	No	No insurance coverage	Married/living with partner	Benin	BEN	1	Broadly liberal	2.60407	201718	11	1	14	2
BJ7	11	145	2	997406	35	11	alibori urban	Urban	No education	Richer	No	No	4	Christianity	No	No	No insurance coverage	Married/living with partner	Benin	BEN	1	Broadly liberal	2.60407	201718	11	1	14	2
BJ7	11	145	3	997406	15	11	alibori urban	Urban	Secondary education	Richer	No	No	0	Christianity	No	Yes	No insurance coverage	Never in union	Benin	BEN	1	Broadly liberal	2.60407	201718	11	1	14	2
BJ7	11	145	9	997406	26	11	alibori urban	Urban	No education	Richer	No	No	1	Christianity	No	No	No insurance coverage	Married/living with partner	Benin	BEN	1	Broadly liberal	2.60407	201718	11	1	14	2
BJ7	11	152	2	997406	27	11	alibori urban	Urban	No education	Richer	No	No	2	Islamic	Yes	No	No insurance coverage	Married/living with partner	Benin	BEN	1	Broadly liberal	2.60407	201718	11	1	14	2
BJ7	11	159	9	997406	28	11	alibori urban	Urban	Secondary education	Poorest	Yes	No	0	Islamic	Yes	No	No insurance coverage	Never in union	Benin	BEN	1	Broadly liberal	2.60407	201718	11	1	14	2
BJ7	11	159	10	997406	17	11	alibori urban	Urban	Primary education	Poorest	No	No	0	Islamic	Yes	No	No insurance coverage	Never in union	Benin	BEN	1	Broadly liberal	2.60407	201718	11	1	14	2
BJ7	11	159	19	997406	36	11	alibori urban	Urban	No education	Poorest	No	No	4	Islamic	No	No	No insurance coverage	Married/living with partner	Benin	BEN	1	Broadly liberal	2.60407	201718	11	1	14	2
BJ7	11	159	21	997406	19	11	alibori urban	Urban	Secondary education	Poorest	No	No	1	Islamic	Yes	No	No insurance coverage	Married/living with partner	Benin	BEN	1	Broadly liberal	2.60407	201718	11	1	14	2
BJ7	11	166	2	997406	45	11	alibori urban	Urban	No education	Poorer	Yes	Yes	7	Islamic	Yes	No	No insurance coverage	Married/living with partner	Benin	BEN	1	Broadly liberal	2.60407	201718	11	1	14	2
BJ7	11	166	3	997406	25	11	alibori urban	Urban	Secondary education	Poorer	No	No	1	Islamic	Yes	No	No insurance coverage	Married/living with partner	Benin	BEN	1	Broadly liberal	2.60407	201718	11	1	14	2
BJ7	11	166	12	997406	32	11	alibori urban	Urban	No education	Poorer	Yes	Yes	4	Islamic	Yes	No	No insurance coverage	Married/living with partner	Benin	BEN	1	Broadly liberal	2.60407	201718	11	1	14	2
BJ7	11	166	20	997406	18	11	alibori urban	Urban	Secondary education	Poorer	No	No	1	Islamic	Yes	No	No insurance coverage	Married/living with partner	Benin	BEN	1	Broadly liberal	2.60407	201718	11	1	14	2
BJ7	11	166	22	997406	30	11	alibori urban	Urban	No education	Poorer	No	No	4	Islamic	Yes	No	No insurance coverage	Married/living with partner	Benin	BEN	1	Broadly liberal	2.60407	201718	11	1	14	2
BJ7	11	173	2	997406	23	11	alibori urban	Urban	No education	Richer	Yes	Yes	1	Islamic	Yes	No	No insurance coverage	Married/living with partner	Benin	BEN	1	Broadly liberal	2.60407	201718	11	1	14	2
BJ7	11	180	2	997406	45	11	alibori urban	Urban	No education	Richest	Yes	Yes	4	Islamic	No	No	No insurance coverage	Married/living with partner	Benin	BEN	1	Broadly liberal	2.60407	201718	11	1	14	2
BJ7	11	180	8	997406	47	11	alibori urban	Urban	No education	Richest	Yes	Yes	4	Islamic	No	No	No insurance coverage	Married/living with partner	Benin	BEN	1	Broadly liberal	2.60407	201718	11	1	14	2
BJ7	11	180	9	997406	20	11	alibori urban	Urban	No education	Richest	Yes	Yes	1	Islamic	No	No	No insurance coverage	Never in union	Benin	BEN	1	Broadly liberal	2.60407	201718	11	1	14	2
BJ7	11	180	17	997406	24	11	alibori urban	Urban	No education	Richest	No	No	1	Islamic	No	No	No insurance coverage	Married/living with partner	Benin	BEN	1	Broadly liberal	2.60407	201718	11	1	14	2
BJ7	11	180	19	997406	32	11	alibori urban	Urban	No education	Richest	No	No	5	Islamic	No	No	No insurance coverage	Married/living with partner	Benin	BEN	1	Broadly liberal	2.60407	201718	11	1	14	2
BJ7	11	180	21	997406	17	11	alibori urban	Urban	No education	Richest	No	No	0	Islamic	No	No	No insurance coverage	Never in union	Benin	BEN	1	Broadly liberal	2.60407	201718	11	1	14	2
BJ7	11	180	26	997406	46	11	alibori urban	Urban	No education	Richest	No	No	7	Islamic	No	No	No insurance coverage	Married/living with partner	Benin	BEN	1	Broadly liberal	2.60407	201718	11	1	14	2
BJ7	11	180	30	997406	18	11	alibori urban	Urban	Secondary education	Richest	No	No	0	Islamic	Yes	No	No insurance coverage	Never in union	Benin	BEN	1	Broadly liberal	2.60407	201718	11	1	14	2
BJ7	11	180	31	997406	15	11	alibori urban	Urban	No education	Richest	Yes	Yes	0	Islamic	No	No	No insurance coverage	Never in union	Benin	BEN	1	Broadly liberal	2.60407	201718	11	1	14	2
BJ7	11	180	33	997406	17	11	alibori urban	Urban	No education	Richest	No	No	0	Islamic	No	No	No insurance coverage	Married/living with partner	Benin	BEN	1	Broadly liberal	2.60407	201718	11	1	14	2
BJ7	11	180	38	997406	18	11	alibori urban	Urban	Primary education	Richest	No	No	0	Islamic	No	Yes	No insurance coverage	Never in union	Benin	BEN	1	Broadly liberal	2.60407	201718	11	1	14	2
BJ7	11	180	39	997406	15	11	alibori urban	Urban	Secondary education	Richest	No	No	0	Islamic	No	Yes	No insurance coverage	Never in union	Benin	BEN	1	Broadly liberal	2.60407	201718	11	1	14	2
BJ7	12	3	2	990769	44	12	alibori urban	Urban	No education	Poorest	No	No	6	Islamic	Yes	No	No insurance coverage	Married/living with partner	Benin	BEN	1	Broadly liberal	2.60407	201718	12	1	14	2
BJ7	12	3	5	990769	17	12	alibori urban	Urban	No education	Poorest	No	No	0	Islamic	No	No	No insurance coverage	Never in union	Benin	BEN	1	Broadly liberal	2.60407	201718	12	1	14	2
BJ7	12	3	9	990769	40	12	alibori urban	Urban	No education	Poorest	No	No	9	Islamic	No	No	No insurance coverage	Married/living with partner	Benin	BEN	1	Broadly liberal	2.60407	201718	12	1	14	2
BJ7	12	3	15	990769	18	12	alibori urban	Urban	No education	Poorest	No	No	1	Islamic	No	No	No insurance coverage	Married/living with partner	Benin	BEN	1	Broadly liberal	2.60407	201718	12	1	14	2
BJ7	12	3	20	990769	20	12	alibori urban	Urban	No education	Poorest	Yes	No	1	Islamic	No	No	No insurance coverage	Married/living with partner	Benin	BEN	1	Broadly liberal	2.60407	201718	12	1	14	2
BJ7	12	3	23	990769	25	12	alibori urban	Urban	No education	Poorest	Yes	Yes	2	Islamic	No	No	No insurance coverage	Married/living with partner	Benin	BEN	1	Broadly liberal	2.60407	201718	12	1	14	2
BJ7	12	12	2	990769	19	12	alibori urban	Urban	Secondary education	Poorest	No	No	2	Islamic	Yes	No	No insurance coverage	Married/living with partner	Benin	BEN	1	Broadly liberal	2.60407	201718	12	1	14	2
BJ7	12	12	6	990769	19	12	alibori urban	Urban	No education	Poorest	No	No	1	Islamic	Yes	No	No insurance coverage	Married/living with partner	Benin	BEN	1	Broadly liberal	2.60407	201718	12	1	14	2
BJ7	12	12	9	990769	22	12	alibori urban	Urban	No education	Poorest	No	No	2	Islamic	Yes	No	No insurance coverage	Married/living with partner	Benin	BEN	1	Broadly liberal	2.60407	201718	12	1	14	2
BJ7	12	12	13	990769	22	12	alibori urban	Urban	No education	Poorest	No	No	0	Islamic	No	No	No insurance coverage	Married/living with partner	Benin	BEN	1	Broadly liberal	2.60407	201718	12	1	14	2
BJ7	12	12	14	990769	46	12	alibori urban	Urban	No education	Poorest	No	No	6	Islamic	Yes	No	No insurance coverage	Never in union	Benin	BEN	1	Broadly liberal	2.60407	201718	12	1	14	2
BJ7	12	20	2	990769	38	12	alibori urban	Urban	No education	Middle	Yes	Yes	8	Islamic	No	No	No insurance coverage	Married/living with partner	Benin	BEN	1	Broadly liberal	2.60407	201718	12	1	14	2
BJ7	12	20	11	990769	32	12	alibori urban	Urban	No education	Middle	No	No	5	Islamic	No	Yes	No insurance coverage	Married/living with partner	Benin	BEN	1	Broadly liberal	2.60407	201718	12	1	14	2
BJ7	12	28	2	990769	20	12	alibori urban	Urban	No education	Middle	No	No	1	Christianity	No	No	No insurance coverage	Married/living with partner	Benin	BEN	1	Broadly liberal	2.60407	201718	12	1	14	2
BJ7	12	37	7	990769	28	12	alibori urban	Urban	No education	Poorest	Yes	Yes	3	Islamic	No	No	No insurance coverage	Married/living with partner	Benin	BEN	1	Broadly liberal	2.60407	201718	12	1	14	2
BJ7	12	37	11	990769	26	12	alibori urban	Urban	No education	Poorest	No	No	3	Islamic	No	No	No insurance coverage	Married/living with partner	Benin	BEN	1	Broadly liberal	2.60407	201718	12	1	14	2
BJ7	12	37	14	990769	25	12	alibori urban	Urban	No education	Poorest	No	No	1	Islamic	No	No	No insurance coverage	Married/living with partner	Benin	BEN	1	Broadly liberal	2.60407	201718	12	1	14	2
BJ7	12	37	17	990769	15	12	alibori urban	Urban	No education	Poorest	Yes	No	0	Islamic	No	No	No insurance coverage	Never in union	Benin	BEN	1	Broadly liberal	2.60407	201718	12	1	14	2
BJ7	12	37	18	990769	18	12	alibori urban	Urban	No education	Poorest	No	No	0	Islamic	No	No	No insurance coverage	Married/living with partner	Benin	BEN	1	Broadly liberal	2.60407	201718	12	1	14	2
BJ7	12	37	20	990769	18	12	alibori urban	Urban	No education	Poorest	Yes	Yes	1	Islamic	No	No	No insurance coverage	Married/living with partner	Benin	BEN	1	Broadly liberal	2.60407	201718	12	1	14	2
BJ7	12	45	2	990769	20	12	alibori urban	Urban	No education	Poorest	No	No	0	Islamic	Yes	No	No insurance coverage	Married/living with partner	Benin	BEN	1	Broadly liberal	2.60407	201718	12	1	14	2
BJ7	12	45	4	990769	28	12	alibori urban	Urban	No education	Poorest	No	No	3	Islamic	Yes	No	No insurance coverage	Married/living with partner	Benin	BEN	1	Broadly liberal	2.60407	201718	12	1	14	2
BJ7	12	45	11	990769	41	12	alibori urban	Urban	No education	Poorest	No	No	5	Islamic	Yes	No	No insurance coverage	Married/living with partner	Benin	BEN	1	Broadly liberal	2.60407	201718	12	1	14	2
BJ7	12	45	13	990769	22	12	alibori urban	Urban	No education	Poorest	No	No	2	Islamic	Yes	No	No insurance coverage	Married/living with partner	Benin	BEN	1	Broadly liberal	2.60407	201718	12	1	14	2
BJ7	12	45	23	990769	40	12	alibori urban	Urban	No education	Poorest	No	No	6	Islamic	Yes	No	No insurance coverage	Married/living with partner	Benin	BEN	1	Broadly liberal	2.60407	201718	12	1	14	2
BJ7	12	45	24	990769	16	12	alibori urban	Urban	No education	Poorest	No	No	1	Islamic	No	No	No insurance coverage	Never in union	Benin	BEN	1	Broadly liberal	2.60407	201718	12	1	14	2
BJ7	12	53	2	990769	28	12	alibori urban	Urban	No education	Poorer	No	No	3	Islamic	No	No	No insurance coverage	Married/living with partner	Benin	BEN	1	Broadly liberal	2.60407	201718	12	1	14	2
BJ7	12	62	2	990769	45	12	alibori urban	Urban	No education	Poorer	No	No	3	Islamic	No	No	No insurance coverage	Married/living with partner	Benin	BEN	1	Broadly liberal	2.60407	201718	12	1	14	2
BJ7	12	70	6	990769	20	12	alibori urban	Urban	No education	Poorest	No	No	0	Islamic	No	No	No insurance coverage	Married/living with partner	Benin	BEN	1	Broadly liberal	2.60407	201718	12	1	14	2
BJ7	12	70	10	990769	36	12	alibori urban	Urban	No education	Poorest	No	No	2	Islamic	No	No	No insurance coverage	Married/living with partner	Benin	BEN	1	Broadly liberal	2.60407	201718	12	1	14	2
BJ7	12	70	13	990769	34	12	alibori urban	Urban	No education	Poorest	No	No	2	Islamic	No	No	No insurance coverage	Married/living with partner	Benin	BEN	1	Broadly liberal	2.60407	201718	12	1	14	2
BJ7	12	78	2	990769	40	12	alibori urban	Urban	No education	Richer	No	No	7	Islamic	No	No	No insurance coverage	Married/living with partner	Benin	BEN	1	Broadly liberal	2.60407	201718	12	1	14	2
BJ7	12	78	5	990769	16	12	alibori urban	Urban	Secondary education	Richer	No	No	0	Islamic	No	No	No insurance coverage	Never in union	Benin	BEN	1	Broadly liberal	2.60407	201718	12	1	14	2
BJ7	12	78	8	990769	23	12	alibori urban	Urban	No education	Richer	No	No	2	Islamic	No	No	No insurance coverage	Married/living with partner	Benin	BEN	1	Broadly liberal	2.60407	201718	12	1	14	2
BJ7	12	87	2	990769	24	12	alibori urban	Urban	No education	Richer	No	No	3	Christianity	No	No	No insurance coverage	Married/living with partner	Benin	BEN	1	Broadly liberal	2.60407	201718	12	1	14	2
BJ7	12	95	2	990769	49	12	alibori urban	Urban	No education	Poorest	No	No	5	Islamic	No	No	No insurance coverage	Married/living with partner	Benin	BEN	1	Broadly liberal	2.60407	201718	12	1	14	2
BJ7	12	95	7	990769	49	12	alibori urban	Urban	No education	Poorest	No	No	9	Islamic	No	No	No insurance coverage	Married/living with partner	Benin	BEN	1	Broadly liberal	2.60407	201718	12	1	14	2
BJ7	12	95	10	990769	27	12	alibori urban	Urban	No education	Poorest	Yes	No	3	Christianity	No	Yes	No insurance coverage	Married/living with partner	Benin	BEN	1	Broadly liberal	2.60407	201718	12	1	14	2
BJ7	12	95	14	990769	26	12	alibori urban	Urban	No education	Poorest	No	No	1	Christianity	No	Yes	No insurance coverage	Married/living with partner	Benin	BEN	1	Broadly liberal	2.60407	201718	12	1	14	2
BJ7	12	103	2	990769	34	12	alibori urban	Urban	No education	Poorer	Yes	Yes	6	Others	No	No	No insurance coverage	Married/living with partner	Benin	BEN	1	Broadly liberal	2.60407	201718	12	1	14	2
BJ7	12	120	9	990769	30	12	alibori urban	Urban	No education	Poorest	No	No	4	Others	No	No	No insurance coverage	Married/living with partner	Benin	BEN	1	Broadly liberal	2.60407	201718	12	1	14	2
BJ7	12	120	14	990769	22	12	alibori urban	Urban	No education	Poorest	No	No	1	Islamic	No	No	No insurance coverage	Married/living with partner	Benin	BEN	1	Broadly liberal	2.60407	201718	12	1	14	2
BJ7	12	120	21	990769	20	12	alibori urban	Urban	No education	Poorest	No	No	1	Islamic	No	No	No insurance coverage	Married/living with partner	Benin	BEN	1	Broadly liberal	2.60407	201718	12	1	14	2
BJ7	12	120	23	990769	18	12	alibori urban	Urban	No education	Poorest	No	No	0	Islamic	No	No	No insurance coverage	Married/living with partner	Benin	BEN	1	Broadly liberal	2.60407	201718	12	1	14	2
BJ7	12	128	5	990769	22	12	alibori urban	Urban	No education	Poorer	No	No	1	Islamic	No	No	No insurance coverage	Married/living with partner	Benin	BEN	1	Broadly liberal	2.60407	201718	12	1	14	2
BJ7	12	128	7	990769	29	12	alibori urban	Urban	No education	Poorer	No	No	1	Islamic	No	No	No insurance coverage	Married/living with partner	Benin	BEN	1	Broadly liberal	2.60407	201718	12	1	14	2
BJ7	12	128	10	990769	31	12	alibori urban	Urban	No education	Poorer	No	No	1	Islamic	No	No	No insurance coverage	Married/living with partner	Benin	BEN	1	Broadly liberal	2.60407	201718	12	1	14	2
BJ7	12	128	12	990769	20	12	alibori urban	Urban	No education	Poorer	No	No	1	Islamic	No	No	No insurance coverage	Married/living with partner	Benin	BEN	1	Broadly liberal	2.60407	201718	12	1	14	2
BJ7	12	128	13	990769	18	12	alibori urban	Urban	Primary education	Poorer	No	No	0	Islamic	No	No	No insurance coverage	Married/living with partner	Benin	BEN	1	Broadly liberal	2.60407	201718	12	1	14	2
BJ7	12	136	6	990769	45	12	alibori urban	Urban	No education	Poorest	No	No	5	Islamic	No	No	No insurance coverage	Married/living with partner	Benin	BEN	1	Broadly liberal	2.60407	201718	12	1	14	2
BJ7	12	136	11	990769	19	12	alibori urban	Urban	No education	Poorest	No	No	2	Islamic	No	No	No insurance coverage	Married/living with partner	Benin	BEN	1	Broadly liberal	2.60407	201718	12	1	14	2
BJ7	12	145	2	990769	45	12	alibori urban	Urban	No education	Poorer	No	No	4	Islamic	No	No	No insurance coverage	Married/living with partner	Benin	BEN	1	Broadly liberal	2.60407	201718	12	1	14	2
BJ7	12	145	3	990769	19	12	alibori urban	Urban	Secondary education	Poorer	No	No	0	Islamic	No	Yes	No insurance coverage	Never in union	Benin	BEN	1	Broadly liberal	2.60407	201718	12	1	14	2
BJ7	12	145	7	990769	24	12	alibori urban	Urban	No education	Poorer	No	No	2	Islamic	No	No	No insurance coverage	Married/living with partner	Benin	BEN	1	Broadly liberal	2.60407	201718	12	1	14	2
BJ7	12	145	10	990769	30	12	alibori urban	Urban	No education	Poorer	No	No	3	Islamic	No	No	No insurance coverage	Married/living with partner	Benin	BEN	1	Broadly liberal	2.60407	201718	12	1	14	2
BJ7	12	153	2	990769	20	12	alibori urban	Urban	No education	Poorest	No	No	0	Islamic	No	No	No insurance coverage	Married/living with partner	Benin	BEN	1	Broadly liberal	2.60407	201718	12	1	14	2
BJ7	12	153	4	990769	35	12	alibori urban	Urban	No education	Poorest	No	No	3	Islamic	No	No	No insurance coverage	Married/living with partner	Benin	BEN	1	Broadly liberal	2.60407	201718	12	1	14	2
BJ7	12	161	2	990769	37	12	alibori urban	Urban	No education	Richer	No	No	5	Islamic	No	No	No insurance coverage	Married/living with partner	Benin	BEN	1	Broadly liberal	2.60407	201718	12	1	14	2
BJ7	12	161	3	990769	18	12	alibori urban	Urban	No education	Richer	No	No	0	Islamic	No	No	No insurance coverage	Never in union	Benin	BEN	1	Broadly liberal	2.60407	201718	12	1	14	2
BJ7	12	161	7	990769	17	12	alibori urban	Urban	No education	Richer	No	No	0	Islamic	No	No	No insurance coverage	Married/living with partner	Benin	BEN	1	Broadly liberal	2.60407	201718	12	1	14	2
BJ7	12	170	5	990769	33	12	alibori urban	Urban	No education	Poorest	No	No	3	Islamic	No	No	No insurance coverage	Married/living with partner	Benin	BEN	1	Broadly liberal	2.60407	201718	12	1	14	2
BJ7	12	178	2	990769	19	12	alibori urban	Urban	No education	Poorest	No	No	1	Islamic	No	No	No insurance coverage	Married/living with partner	Benin	BEN	1	Broadly liberal	2.60407	201718	12	1	14	2
BJ7	12	178	5	990769	21	12	alibori urban	Urban	No education	Poorest	No	No	0	Islamic	No	No	No insurance coverage	Never in union	Benin	BEN	1	Broadly liberal	2.60407	201718	12	1	14	2
BJ7	12	186	6	990769	23	12	alibori urban	Urban	No education	Middle	No	No	1	Islamic	No	No	No insurance coverage	Married/living with partner	Benin	BEN	1	Broadly liberal	2.60407	201718	12	1	14	2
BJ7	12	186	8	990769	43	12	alibori urban	Urban	No education	Middle	No	No	5	Christianity	No	No	No insurance coverage	Married/living with partner	Benin	BEN	1	Broadly liberal	2.60407	201718	12	1	14	2
BJ7	12	186	13	990769	40	12	alibori urban	Urban	No education	Middle	No	No	8	Christianity	No	No	No insurance coverage	Married/living with partner	Benin	BEN	1	Broadly liberal	2.60407	201718	12	1	14	2
BJ7	12	186	14	990769	18	12	alibori urban	Urban	Secondary education	Middle	No	No	0	Christianity	No	No	No insurance coverage	Never in union	Benin	BEN	1	Broadly liberal	2.60407	201718	12	1	14	2
BJ7	12	186	17	990769	28	12	alibori urban	Urban	No education	Middle	Yes	Yes	3	Christianity	No	No	No insurance coverage	Married/living with partner	Benin	BEN	1	Broadly liberal	2.60407	201718	12	1	14	2
BJ7	12	186	21	990769	24	12	alibori urban	Urban	Secondary education	Middle	No	No	1	Christianity	No	Yes	No insurance coverage	Married/living with partner	Benin	BEN	1	Broadly liberal	2.60407	201718	12	1	14	2
BJ7	12	203	2	990769	42	12	alibori urban	Urban	No education	Middle	No	No	2	Christianity	No	No	No insurance coverage	Married/living with partner	Benin	BEN	1	Broadly liberal	2.60407	201718	12	1	14	2
BJ7	12	211	4	990769	33	12	alibori urban	Urban	No education	Middle	No	No	6	Islamic	Yes	Yes	No insurance coverage	Married/living with partner	Benin	BEN	1	Broadly liberal	2.60407	201718	12	1	14	2
BJ7	12	211	5	990769	15	12	alibori urban	Urban	Secondary education	Middle	No	No	0	Islamic	Yes	No	No insurance coverage	Never in union	Benin	BEN	1	Broadly liberal	2.60407	201718	12	1	14	2
BJ7	12	211	13	990769	18	12	alibori urban	Urban	No education	Middle	No	No	0	Islamic	Yes	No	No insurance coverage	Married/living with partner	Benin	BEN	1	Broadly liberal	2.60407	201718	12	1	14	2
BJ7	13	2	2	1297078	26	13	alibori rural	Rural	Secondary education	Richer	No	No	2	Islamic	No	Yes	No insurance coverage	Married/living with partner	Benin	BEN	1	Broadly liberal	2.60407	201718	13	2	14	2
BJ7	13	5	2	1297078	43	13	alibori rural	Rural	No education	Richer	No	No	6	Islamic	No	Yes	No insurance coverage	Married/living with partner	Benin	BEN	1	Broadly liberal	2.60407	201718	13	2	14	2
BJ7	13	8	4	1297078	25	13	alibori rural	Rural	Primary education	Richer	No	No	1	Islamic	No	Yes	No insurance coverage	Married/living with partner	Benin	BEN	1	Broadly liberal	2.60407	201718	13	2	14	2
BJ7	13	8	7	1297078	20	13	alibori rural	Rural	No education	Richer	No	No	1	Islamic	No	Yes	No insurance coverage	Married/living with partner	Benin	BEN	1	Broadly liberal	2.60407	201718	13	2	14	2
BJ7	13	8	11	1297078	36	13	alibori rural	Rural	No education	Richer	No	No	4	Islamic	No	Yes	No insurance coverage	Married/living with partner	Benin	BEN	1	Broadly liberal	2.60407	201718	13	2	14	2
BJ7	13	8	15	1297078	15	13	alibori rural	Rural	Primary education	Richer	No	No	0	Islamic	No	No	No insurance coverage	Never in union	Benin	BEN	1	Broadly liberal	2.60407	201718	13	2	14	2
BJ7	13	12	1	1297078	48	13	alibori rural	Rural	No education	Middle	No	No	1	Islamic	No	Yes	No insurance coverage	Widowed/divorced/separated	Benin	BEN	1	Broadly liberal	2.60407	201718	13	2	14	2
BJ7	13	15	2	1297078	43	13	alibori rural	Rural	No education	Poorer	No	No	6	Islamic	No	No	No insurance coverage	Married/living with partner	Benin	BEN	1	Broadly liberal	2.60407	201718	13	2	14	2
BJ7	13	15	4	1297078	20	13	alibori rural	Rural	No education	Poorer	No	No	2	Islamic	No	No	No insurance coverage	Married/living with partner	Benin	BEN	1	Broadly liberal	2.60407	201718	13	2	14	2
BJ7	13	15	8	1297078	18	13	alibori rural	Rural	No education	Poorer	No	No	1	Islamic	Yes	No	No insurance coverage	Married/living with partner	Benin	BEN	1	Broadly liberal	2.60407	201718	13	2	14	2
BJ7	13	18	1	1297078	32	13	alibori rural	Rural	No education	Richer	Yes	Yes	2	Islamic	No	Yes	No insurance coverage	Married/living with partner	Benin	BEN	1	Broadly liberal	2.60407	201718	13	2	14	2
BJ7	13	21	2	1297078	28	13	alibori rural	Rural	No education	Middle	Yes	No	4	Islamic	No	Yes	No insurance coverage	Married/living with partner	Benin	BEN	1	Broadly liberal	2.60407	201718	13	2	14	2
BJ7	13	27	2	1297078	42	13	alibori rural	Rural	No education	Poorer	No	No	7	Islamic	No	Yes	No insurance coverage	Married/living with partner	Benin	BEN	1	Broadly liberal	2.60407	201718	13	2	14	2
BJ7	13	30	3	1297078	23	13	alibori rural	Rural	No education	Poorer	No	No	2	Islamic	No	Yes	No insurance coverage	Married/living with partner	Benin	BEN	1	Broadly liberal	2.60407	201718	13	2	14	2
BJ7	13	30	6	1297078	20	13	alibori rural	Rural	No education	Poorer	No	No	1	Islamic	No	Yes	No insurance coverage	Married/living with partner	Benin	BEN	1	Broadly liberal	2.60407	201718	13	2	14	2
BJ7	13	30	9	1297078	49	13	alibori rural	Rural	No education	Poorer	No	No	7	Islamic	No	Yes	No insurance coverage	Widowed/divorced/separated	Benin	BEN	1	Broadly liberal	2.60407	201718	13	2	14	2
BJ7	13	36	2	1297078	28	13	alibori rural	Rural	No education	Richer	No	No	2	Islamic	No	No	No insurance coverage	Married/living with partner	Benin	BEN	1	Broadly liberal	2.60407	201718	13	2	14	2
BJ7	13	39	2	1297078	24	13	alibori rural	Rural	No education	Poorer	No	No	1	Islamic	No	No	No insurance coverage	Married/living with partner	Benin	BEN	1	Broadly liberal	2.60407	201718	13	2	14	2
BJ7	13	42	2	1297078	45	13	alibori rural	Rural	No education	Middle	No	No	8	Islamic	No	No	No insurance coverage	Married/living with partner	Benin	BEN	1	Broadly liberal	2.60407	201718	13	2	14	2
BJ7	13	45	2	1297078	40	13	alibori rural	Rural	No education	Middle	No	No	3	Islamic	No	Yes	No insurance coverage	Married/living with partner	Benin	BEN	1	Broadly liberal	2.60407	201718	13	2	14	2
BJ7	13	45	3	1297078	17	13	alibori rural	Rural	Secondary education	Middle	No	No	0	Islamic	No	Yes	No insurance coverage	Never in union	Benin	BEN	1	Broadly liberal	2.60407	201718	13	2	14	2
BJ7	13	45	5	1297078	31	13	alibori rural	Rural	Primary education	Middle	No	No	3	Islamic	No	Yes	No insurance coverage	Married/living with partner	Benin	BEN	1	Broadly liberal	2.60407	201718	13	2	14	2
BJ7	13	48	2	1297078	43	13	alibori rural	Rural	No education	Middle	No	No	5	Islamic	No	No	No insurance coverage	Married/living with partner	Benin	BEN	1	Broadly liberal	2.60407	201718	13	2	14	2
BJ7	13	48	3	1297078	15	13	alibori rural	Rural	Secondary education	Middle	No	No	0	Islamic	No	No	No insurance coverage	Never in union	Benin	BEN	1	Broadly liberal	2.60407	201718	13	2	14	2
BJ7	13	48	4	1297078	15	13	alibori rural	Rural	Primary education	Middle	No	No	0	Islamic	No	No	No insurance coverage	Never in union	Benin	BEN	1	Broadly liberal	2.60407	201718	13	2	14	2
BJ7	13	52	2	1297078	24	13	alibori rural	Rural	No education	Richer	No	No	2	Islamic	No	Yes	No insurance coverage	Married/living with partner	Benin	BEN	1	Broadly liberal	2.60407	201718	13	2	14	2
BJ7	13	55	2	1297078	41	13	alibori rural	Rural	No education	Richer	No	No	8	Islamic	Yes	No	No insurance coverage	Married/living with partner	Benin	BEN	1	Broadly liberal	2.60407	201718	13	2	14	2
BJ7	13	55	7	1297078	45	13	alibori rural	Rural	No education	Richer	No	No	7	Islamic	No	No	No insurance coverage	Married/living with partner	Benin	BEN	1	Broadly liberal	2.60407	201718	13	2	14	2
BJ7	13	55	10	1297078	37	13	alibori rural	Rural	No education	Richer	No	No	9	Islamic	No	No	No insurance coverage	Married/living with partner	Benin	BEN	1	Broadly liberal	2.60407	201718	13	2	14	2
BJ7	13	58	2	1297078	40	13	alibori rural	Rural	No education	Poorer	No	No	8	Islamic	No	Yes	No insurance coverage	Married/living with partner	Benin	BEN	1	Broadly liberal	2.60407	201718	13	2	14	2
BJ7	13	58	4	1297078	16	13	alibori rural	Rural	Secondary education	Poorer	No	No	0	Islamic	No	Yes	No insurance coverage	Never in union	Benin	BEN	1	Broadly liberal	2.60407	201718	13	2	14	2
BJ7	13	61	2	1297078	35	13	alibori rural	Rural	No education	Middle	No	No	6	Islamic	No	Yes	No insurance coverage	Married/living with partner	Benin	BEN	1	Broadly liberal	2.60407	201718	13	2	14	2
BJ7	13	67	4	1297078	30	13	alibori rural	Rural	No education	Poorer	No	No	2	Islamic	No	Yes	No insurance coverage	Married/living with partner	Benin	BEN	1	Broadly liberal	2.60407	201718	13	2	14	2
BJ7	13	67	7	1297078	38	13	alibori rural	Rural	No education	Poorer	No	No	6	Islamic	No	Yes	No insurance coverage	Married/living with partner	Benin	BEN	1	Broadly liberal	2.60407	201718	13	2	14	2
BJ7	13	70	2	1297078	38	13	alibori rural	Rural	No education	Poorer	No	No	8	Islamic	No	Yes	No insurance coverage	Married/living with partner	Benin	BEN	1	Broadly liberal	2.60407	201718	13	2	14	2
BJ7	13	70	3	1297078	16	13	alibori rural	Rural	No education	Poorer	No	No	0	Islamic	No	No	No insurance coverage	Never in union	Benin	BEN	1	Broadly liberal	2.60407	201718	13	2	14	2
BJ7	13	73	3	1297078	17	13	alibori rural	Rural	No education	Middle	No	No	1	Christianity	No	Yes	No insurance coverage	Married/living with partner	Benin	BEN	1	Broadly liberal	2.60407	201718	13	2	14	2
BJ7	13	73	8	1297078	16	13	alibori rural	Rural	No education	Middle	No	No	0	Islamic	No	Yes	No insurance coverage	Married/living with partner	Benin	BEN	1	Broadly liberal	2.60407	201718	13	2	14	2
BJ7	13	79	4	1297078	26	13	alibori rural	Rural	No education	Poorer	Yes	Yes	4	Islamic	No	No	No insurance coverage	Married/living with partner	Benin	BEN	1	Broadly liberal	2.60407	201718	13	2	14	2
BJ7	13	79	8	1297078	23	13	alibori rural	Rural	No education	Poorer	No	No	2	Islamic	No	No	No insurance coverage	Married/living with partner	Benin	BEN	1	Broadly liberal	2.60407	201718	13	2	14	2
BJ7	14	3	1	1430026	39	14	alibori rural	Rural	No education	Richer	No	No	4	Christianity	No	Yes	No insurance coverage	Married/living with partner	Benin	BEN	1	Broadly liberal	2.60407	201718	14	2	14	2
BJ7	14	3	4	1430026	45	14	alibori rural	Rural	No education	Richer	No	No	2	Islamic	No	Yes	No insurance coverage	Married/living with partner	Benin	BEN	1	Broadly liberal	2.60407	201718	14	2	14	2
BJ7	14	6	2	1430026	35	14	alibori rural	Rural	Secondary education	Richer	No	No	1	Christianity	No	Yes	No insurance coverage	Married/living with partner	Benin	BEN	1	Broadly liberal	2.60407	201718	14	2	14	2
BJ7	14	10	1	1430026	35	14	alibori rural	Rural	No education	Poorer	No	No	5	Islamic	No	Yes	No insurance coverage	Married/living with partner	Benin	BEN	1	Broadly liberal	2.60407	201718	14	2	14	2
BJ7	14	13	2	1430026	28	14	alibori rural	Rural	No education	Richer	Yes	Yes	4	Islamic	No	Yes	No insurance coverage	Married/living with partner	Benin	BEN	1	Broadly liberal	2.60407	201718	14	2	14	2
BJ7	14	17	4	1430026	20	14	alibori rural	Rural	No education	Poorer	Yes	No	1	Islamic	No	Yes	No insurance coverage	Married/living with partner	Benin	BEN	1	Broadly liberal	2.60407	201718	14	2	14	2
BJ7	14	17	6	1430026	20	14	alibori rural	Rural	Secondary education	Poorer	No	No	1	Islamic	No	Yes	No insurance coverage	Married/living with partner	Benin	BEN	1	Broadly liberal	2.60407	201718	14	2	14	2
BJ7	14	20	2	1430026	28	14	alibori rural	Rural	No education	Poorest	No	No	5	Islamic	No	No	No insurance coverage	Married/living with partner	Benin	BEN	1	Broadly liberal	2.60407	201718	14	2	14	2
BJ7	14	20	8	1430026	32	14	alibori rural	Rural	No education	Poorest	No	No	4	Islamic	No	Yes	No insurance coverage	Married/living with partner	Benin	BEN	1	Broadly liberal	2.60407	201718	14	2	14	2
BJ7	14	24	2	1430026	33	14	alibori rural	Rural	No education	Middle	No	No	6	Islamic	No	No	No insurance coverage	Married/living with partner	Benin	BEN	1	Broadly liberal	2.60407	201718	14	2	14	2
BJ7	14	24	8	1430026	28	14	alibori rural	Rural	No education	Middle	No	No	3	Islamic	No	No	No insurance coverage	Married/living with partner	Benin	BEN	1	Broadly liberal	2.60407	201718	14	2	14	2
BJ7	14	24	13	1430026	45	14	alibori rural	Rural	No education	Middle	No	No	4	Islamic	No	No	No insurance coverage	Married/living with partner	Benin	BEN	1	Broadly liberal	2.60407	201718	14	2	14	2
BJ7	14	27	2	1430026	23	14	alibori rural	Rural	No education	Middle	No	No	1	Islamic	No	Yes	No insurance coverage	Married/living with partner	Benin	BEN	1	Broadly liberal	2.60407	201718	14	2	14	2
BJ7	14	34	2	1430026	45	14	alibori rural	Rural	No education	Poorer	No	No	9	Islamic	No	No	No insurance coverage	Married/living with partner	Benin	BEN	1	Broadly liberal	2.60407	201718	14	2	14	2
BJ7	14	38	2	1430026	43	14	alibori rural	Rural	No education	Poorest	No	No	9	Islamic	No	Yes	No insurance coverage	Married/living with partner	Benin	BEN	1	Broadly liberal	2.60407	201718	14	2	14	2
BJ7	14	41	4	1430026	26	14	alibori rural	Rural	Secondary education	Middle	Yes	Yes	2	Islamic	Yes	No	No insurance coverage	Married/living with partner	Benin	BEN	1	Broadly liberal	2.60407	201718	14	2	14	2
BJ7	14	45	2	1430026	48	14	alibori rural	Rural	No education	Richer	Yes	Yes	7	Islamic	Yes	No	No insurance coverage	Married/living with partner	Benin	BEN	1	Broadly liberal	2.60407	201718	14	2	14	2
BJ7	14	48	2	1430026	29	14	alibori rural	Rural	No education	Poorer	No	No	3	Islamic	No	Yes	No insurance coverage	Married/living with partner	Benin	BEN	1	Broadly liberal	2.60407	201718	14	2	14	2
BJ7	14	52	2	1430026	40	14	alibori rural	Rural	No education	Middle	No	No	7	Islamic	No	Yes	No insurance coverage	Married/living with partner	Benin	BEN	1	Broadly liberal	2.60407	201718	14	2	14	2
BJ7	14	52	4	1430026	18	14	alibori rural	Rural	No education	Middle	No	No	0	Islamic	No	Yes	No insurance coverage	Married/living with partner	Benin	BEN	1	Broadly liberal	2.60407	201718	14	2	14	2
BJ7	14	52	6	1430026	17	14	alibori rural	Rural	No education	Middle	No	No	0	Islamic	No	Yes	No insurance coverage	Married/living with partner	Benin	BEN	1	Broadly liberal	2.60407	201718	14	2	14	2
BJ7	14	52	10	1430026	25	14	alibori rural	Rural	No education	Middle	No	No	3	Islamic	No	Yes	No insurance coverage	Married/living with partner	Benin	BEN	1	Broadly liberal	2.60407	201718	14	2	14	2
BJ7	14	55	2	1430026	27	14	alibori rural	Rural	No education	Richer	No	No	3	Christianity	No	Yes	No insurance coverage	Married/living with partner	Benin	BEN	1	Broadly liberal	2.60407	201718	14	2	14	2
BJ7	14	59	2	1430026	26	14	alibori rural	Rural	Primary education	Poorest	No	No	3	Islamic	No	Yes	No insurance coverage	Married/living with partner	Benin	BEN	1	Broadly liberal	2.60407	201718	14	2	14	2
BJ7	14	62	2	1430026	40	14	alibori rural	Rural	No education	Middle	Yes	Yes	7	Islamic	No	No	No insurance coverage	Married/living with partner	Benin	BEN	1	Broadly liberal	2.60407	201718	14	2	14	2
BJ7	14	62	9	1430026	39	14	alibori rural	Rural	No education	Middle	Yes	Yes	6	Islamic	Yes	No	No insurance coverage	Married/living with partner	Benin	BEN	1	Broadly liberal	2.60407	201718	14	2	14	2
BJ7	14	62	10	1430026	24	14	alibori rural	Rural	No education	Middle	No	No	2	Islamic	No	No	No insurance coverage	Married/living with partner	Benin	BEN	1	Broadly liberal	2.60407	201718	14	2	14	2
BJ7	14	62	17	1430026	18	14	alibori rural	Rural	No education	Middle	No	No	1	Islamic	No	No	No insurance coverage	Married/living with partner	Benin	BEN	1	Broadly liberal	2.60407	201718	14	2	14	2
BJ7	14	66	2	1430026	40	14	alibori rural	Rural	No education	Middle	No	No	10	Islamic	No	Yes	No insurance coverage	Married/living with partner	Benin	BEN	1	Broadly liberal	2.60407	201718	14	2	14	2
BJ7	14	66	5	1430026	18	14	alibori rural	Rural	No education	Middle	No	No	0	Islamic	No	Yes	No insurance coverage	Never in union	Benin	BEN	1	Broadly liberal	2.60407	201718	14	2	14	2
BJ7	14	66	13	1430026	35	14	alibori rural	Rural	No education	Middle	No	No	6	Islamic	No	Yes	No insurance coverage	Married/living with partner	Benin	BEN	1	Broadly liberal	2.60407	201718	14	2	14	2
BJ7	14	66	20	1430026	18	14	alibori rural	Rural	No education	Middle	No	No	1	Islamic	No	Yes	No insurance coverage	Married/living with partner	Benin	BEN	1	Broadly liberal	2.60407	201718	14	2	14	2
BJ7	14	69	2	1430026	45	14	alibori rural	Rural	No education	Middle	Yes	Yes	5	Islamic	No	No	No insurance coverage	Married/living with partner	Benin	BEN	1	Broadly liberal	2.60407	201718	14	2	14	2
BJ7	14	73	7	1430026	28	14	alibori rural	Rural	No education	Poorer	No	No	3	Islamic	Yes	No	No insurance coverage	Married/living with partner	Benin	BEN	1	Broadly liberal	2.60407	201718	14	2	14	2
BJ7	14	76	2	1430026	23	14	alibori rural	Rural	Secondary education	Poorer	Yes	Yes	3	Islamic	No	No	No insurance coverage	Married/living with partner	Benin	BEN	1	Broadly liberal	2.60407	201718	14	2	14	2
BJ7	14	80	2	1430026	48	14	alibori rural	Rural	No education	Middle	No	No	6	Islamic	No	Yes	No insurance coverage	Married/living with partner	Benin	BEN	1	Broadly liberal	2.60407	201718	14	2	14	2
BJ7	14	83	2	1430026	38	14	alibori rural	Rural	No education	Middle	No	No	5	Islamic	No	Yes	No insurance coverage	Married/living with partner	Benin	BEN	1	Broadly liberal	2.60407	201718	14	2	14	2
BJ7	14	83	3	1430026	20	14	alibori rural	Rural	Secondary education	Middle	No	No	1	Islamic	No	Yes	No insurance coverage	Married/living with partner	Benin	BEN	1	Broadly liberal	2.60407	201718	14	2	14	2
BJ7	14	83	6	1430026	40	14	alibori rural	Rural	No education	Middle	No	No	7	Islamic	No	Yes	No insurance coverage	Married/living with partner	Benin	BEN	1	Broadly liberal	2.60407	201718	14	2	14	2
BJ7	14	83	7	1430026	17	14	alibori rural	Rural	Secondary education	Middle	No	No	1	Islamic	No	Yes	No insurance coverage	Married/living with partner	Benin	BEN	1	Broadly liberal	2.60407	201718	14	2	14	2
BJ7	14	83	13	1430026	25	14	alibori rural	Rural	No education	Middle	No	No	2	Islamic	No	Yes	No insurance coverage	Married/living with partner	Benin	BEN	1	Broadly liberal	2.60407	201718	14	2	14	2
BJ7	14	83	16	1430026	21	14	alibori rural	Rural	Secondary education	Middle	No	No	1	Islamic	No	Yes	No insurance coverage	Married/living with partner	Benin	BEN	1	Broadly liberal	2.60407	201718	14	2	14	2
BJ7	14	83	18	1430026	21	14	alibori rural	Rural	No education	Middle	No	No	1	Islamic	No	Yes	No insurance coverage	Married/living with partner	Benin	BEN	1	Broadly liberal	2.60407	201718	14	2	14	2
BJ7	14	90	2	1430026	25	14	alibori rural	Rural	No education	Richer	No	No	2	Islamic	No	Yes	No insurance coverage	Married/living with partner	Benin	BEN	1	Broadly liberal	2.60407	201718	14	2	14	2
BJ7	14	90	5	1430026	15	14	alibori rural	Rural	No education	Richer	No	No	0	Islamic	No	Yes	No insurance coverage	Never in union	Benin	BEN	1	Broadly liberal	2.60407	201718	14	2	14	2
BJ7	15	7	2	1263039	40	15	alibori rural	Rural	No education	Richer	No	No	6	Islamic	No	Yes	No insurance coverage	Married/living with partner	Benin	BEN	1	Broadly liberal	2.60407	201718	15	2	14	2
BJ7	15	13	2	1263039	26	15	alibori rural	Rural	No education	Richest	No	No	2	Islamic	No	Yes	No insurance coverage	Married/living with partner	Benin	BEN	1	Broadly liberal	2.60407	201718	15	2	14	2
BJ7	15	18	2	1263039	38	15	alibori rural	Rural	No education	Poorest	No	No	4	Islamic	No	Yes	No insurance coverage	Married/living with partner	Benin	BEN	1	Broadly liberal	2.60407	201718	15	2	14	2
BJ7	15	24	2	1263039	42	15	alibori rural	Rural	No education	Poorer	No	No	6	Islamic	No	Yes	No insurance coverage	Married/living with partner	Benin	BEN	1	Broadly liberal	2.60407	201718	15	2	14	2
BJ7	15	24	4	1263039	40	15	alibori rural	Rural	No education	Poorer	No	No	8	Islamic	No	Yes	No insurance coverage	Married/living with partner	Benin	BEN	1	Broadly liberal	2.60407	201718	15	2	14	2
BJ7	15	30	2	1263039	28	15	alibori rural	Rural	No education	Richer	No	No	2	Islamic	No	No	No insurance coverage	Married/living with partner	Benin	BEN	1	Broadly liberal	2.60407	201718	15	2	14	2
BJ7	15	30	6	1263039	48	15	alibori rural	Rural	No education	Richer	No	No	7	Islamic	No	No	No insurance coverage	Married/living with partner	Benin	BEN	1	Broadly liberal	2.60407	201718	15	2	14	2
BJ7	15	30	8	1263039	22	15	alibori rural	Rural	Primary education	Richer	No	No	0	Islamic	No	No	No insurance coverage	Married/living with partner	Benin	BEN	1	Broadly liberal	2.60407	201718	15	2	14	2
BJ7	15	30	10	1263039	22	15	alibori rural	Rural	No education	Richer	No	No	0	Islamic	No	No	No insurance coverage	Married/living with partner	Benin	BEN	1	Broadly liberal	2.60407	201718	15	2	14	2
BJ7	15	30	12	1263039	16	15	alibori rural	Rural	No education	Richer	No	No	0	Islamic	No	No	No insurance coverage	Never in union	Benin	BEN	1	Broadly liberal	2.60407	201718	15	2	14	2
BJ7	15	36	2	1263039	38	15	alibori rural	Rural	No education	Richer	No	No	5	Islamic	No	Yes	No insurance coverage	Married/living with partner	Benin	BEN	1	Broadly liberal	2.60407	201718	15	2	14	2
BJ7	15	36	3	1263039	17	15	alibori rural	Rural	No education	Richer	No	No	0	Islamic	No	Yes	No insurance coverage	Never in union	Benin	BEN	1	Broadly liberal	2.60407	201718	15	2	14	2
BJ7	15	36	7	1263039	28	15	alibori rural	Rural	No education	Richer	No	No	2	Islamic	No	Yes	No insurance coverage	Married/living with partner	Benin	BEN	1	Broadly liberal	2.60407	201718	15	2	14	2
BJ7	15	41	2	1263039	30	15	alibori rural	Rural	No education	Richer	No	No	3	Islamic	No	Yes	No insurance coverage	Married/living with partner	Benin	BEN	1	Broadly liberal	2.60407	201718	15	2	14	2
BJ7	15	47	4	1263039	30	15	alibori rural	Rural	Secondary education	Richer	No	No	3	Islamic	No	Yes	No insurance coverage	Married/living with partner	Benin	BEN	1	Broadly liberal	2.60407	201718	15	2	14	2
BJ7	15	47	9	1263039	25	15	alibori rural	Rural	No education	Richer	No	No	2	Islamic	No	Yes	No insurance coverage	Married/living with partner	Benin	BEN	1	Broadly liberal	2.60407	201718	15	2	14	2
BJ7	15	47	15	1263039	23	15	alibori rural	Rural	Secondary education	Richer	Yes	No	0	Islamic	No	Yes	No insurance coverage	Never in union	Benin	BEN	1	Broadly liberal	2.60407	201718	15	2	14	2
BJ7	15	47	21	1263039	40	15	alibori rural	Rural	No education	Richer	No	No	3	Islamic	No	Yes	No insurance coverage	Married/living with partner	Benin	BEN	1	Broadly liberal	2.60407	201718	15	2	14	2
BJ7	15	47	22	1263039	16	15	alibori rural	Rural	Secondary education	Richer	No	No	0	Islamic	No	Yes	No insurance coverage	Never in union	Benin	BEN	1	Broadly liberal	2.60407	201718	15	2	14	2
BJ7	15	53	1	1263039	45	15	alibori rural	Rural	Primary education	Middle	No	No	4	Islamic	No	Yes	No insurance coverage	Married/living with partner	Benin	BEN	1	Broadly liberal	2.60407	201718	15	2	14	2
BJ7	15	59	4	1263039	15	15	alibori rural	Rural	No education	Poorer	No	No	0	Islamic	No	No	No insurance coverage	Never in union	Benin	BEN	1	Broadly liberal	2.60407	201718	15	2	14	2
BJ7	15	59	6	1263039	42	15	alibori rural	Rural	No education	Poorer	No	No	6	Islamic	No	Yes	No insurance coverage	Married/living with partner	Benin	BEN	1	Broadly liberal	2.60407	201718	15	2	14	2
BJ7	15	59	14	1263039	48	15	alibori rural	Rural	No education	Poorer	No	No	7	Islamic	No	No	No insurance coverage	Married/living with partner	Benin	BEN	1	Broadly liberal	2.60407	201718	15	2	14	2
BJ7	15	59	17	1263039	16	15	alibori rural	Rural	Secondary education	Poorer	No	No	0	Islamic	No	No	No insurance coverage	Never in union	Benin	BEN	1	Broadly liberal	2.60407	201718	15	2	14	2
BJ7	15	64	1	1263039	32	15	alibori rural	Rural	No education	Middle	No	No	4	Islamic	No	Yes	No insurance coverage	Widowed/divorced/separated	Benin	BEN	1	Broadly liberal	2.60407	201718	15	2	14	2
BJ7	15	70	2	1263039	20	15	alibori rural	Rural	No education	Poorer	No	No	1	Islamic	No	Yes	No insurance coverage	Married/living with partner	Benin	BEN	1	Broadly liberal	2.60407	201718	15	2	14	2
BJ7	15	76	2	1263039	32	15	alibori rural	Rural	Primary education	Middle	No	No	4	Islamic	No	Yes	No insurance coverage	Married/living with partner	Benin	BEN	1	Broadly liberal	2.60407	201718	15	2	14	2
BJ7	15	81	2	1263039	30	15	alibori rural	Rural	No education	Poorer	No	No	5	Islamic	No	Yes	No insurance coverage	Married/living with partner	Benin	BEN	1	Broadly liberal	2.60407	201718	15	2	14	2
BJ7	15	81	8	1263039	30	15	alibori rural	Rural	No education	Poorer	No	No	4	Islamic	No	Yes	No insurance coverage	Married/living with partner	Benin	BEN	1	Broadly liberal	2.60407	201718	15	2	14	2
BJ7	15	87	2	1263039	35	15	alibori rural	Rural	No education	Richer	No	No	4	Islamic	No	Yes	No insurance coverage	Married/living with partner	Benin	BEN	1	Broadly liberal	2.60407	201718	15	2	14	2
BJ7	15	87	7	1263039	33	15	alibori rural	Rural	No education	Richer	No	No	5	Islamic	No	Yes	No insurance coverage	Married/living with partner	Benin	BEN	1	Broadly liberal	2.60407	201718	15	2	14	2
BJ7	15	87	13	1263039	25	15	alibori rural	Rural	No education	Richer	No	No	2	Islamic	No	Yes	No insurance coverage	Married/living with partner	Benin	BEN	1	Broadly liberal	2.60407	201718	15	2	14	2
BJ7	15	93	2	1263039	40	15	alibori rural	Rural	No education	Poorer	No	No	9	Islamic	No	Yes	No insurance coverage	Married/living with partner	Benin	BEN	1	Broadly liberal	2.60407	201718	15	2	14	2
BJ7	15	99	2	1263039	45	15	alibori rural	Rural	No education	Poorest	No	No	3	Islamic	No	No	No insurance coverage	Married/living with partner	Benin	BEN	1	Broadly liberal	2.60407	201718	15	2	14	2
BJ7	15	104	2	1263039	22	15	alibori rural	Rural	Secondary education	Poorer	No	No	1	Islamic	No	Yes	No insurance coverage	Married/living with partner	Benin	BEN	1	Broadly liberal	2.60407	201718	15	2	14	2
BJ7	15	104	5	1263039	20	15	alibori rural	Rural	No education	Poorer	No	No	2	Islamic	No	Yes	No insurance coverage	Married/living with partner	Benin	BEN	1	Broadly liberal	2.60407	201718	15	2	14	2
BJ7	15	110	2	1263039	30	15	alibori rural	Rural	No education	Middle	Yes	No	5	Islamic	No	No	No insurance coverage	Married/living with partner	Benin	BEN	1	Broadly liberal	2.60407	201718	15	2	14	2
BJ7	15	110	13	1263039	20	15	alibori rural	Rural	No education	Middle	No	No	1	Islamic	No	No	No insurance coverage	Married/living with partner	Benin	BEN	1	Broadly liberal	2.60407	201718	15	2	14	2
BJ7	15	110	18	1263039	38	15	alibori rural	Rural	No education	Middle	Yes	Yes	3	Islamic	No	No	No insurance coverage	Married/living with partner	Benin	BEN	1	Broadly liberal	2.60407	201718	15	2	14	2
BJ7	15	116	2	1263039	36	15	alibori rural	Rural	No education	Middle	No	No	2	Islamic	No	Yes	No insurance coverage	Married/living with partner	Benin	BEN	1	Broadly liberal	2.60407	201718	15	2	14	2
BJ7	15	116	5	1263039	31	15	alibori rural	Rural	No education	Middle	No	No	5	Islamic	No	Yes	No insurance coverage	Married/living with partner	Benin	BEN	1	Broadly liberal	2.60407	201718	15	2	14	2
BJ7	15	116	11	1263039	34	15	alibori rural	Rural	No education	Middle	No	No	2	Islamic	No	Yes	No insurance coverage	Married/living with partner	Benin	BEN	1	Broadly liberal	2.60407	201718	15	2	14	2
BJ7	15	116	15	1263039	20	15	alibori rural	Rural	Secondary education	Middle	No	No	1	Islamic	No	Yes	No insurance coverage	Married/living with partner	Benin	BEN	1	Broadly liberal	2.60407	201718	15	2	14	2
BJ7	15	122	2	1263039	30	15	alibori rural	Rural	No education	Poorer	No	No	3	Islamic	No	No	No insurance coverage	Married/living with partner	Benin	BEN	1	Broadly liberal	2.60407	201718	15	2	14	2
BJ7	15	122	6	1263039	48	15	alibori rural	Rural	No education	Poorer	No	No	10	Islamic	No	No	No insurance coverage	Married/living with partner	Benin	BEN	1	Broadly liberal	2.60407	201718	15	2	14	2
BJ7	15	122	8	1263039	25	15	alibori rural	Rural	No education	Poorer	No	No	2	Islamic	No	No	No insurance coverage	Married/living with partner	Benin	BEN	1	Broadly liberal	2.60407	201718	15	2	14	2
BJ7	15	122	12	1263039	22	15	alibori rural	Rural	No education	Poorer	No	No	2	Islamic	Yes	No	No insurance coverage	Married/living with partner	Benin	BEN	1	Broadly liberal	2.60407	201718	15	2	14	2
BJ7	15	127	2	1263039	46	15	alibori rural	Rural	No education	Poorer	No	No	6	Islamic	Yes	No	No insurance coverage	Married/living with partner	Benin	BEN	1	Broadly liberal	2.60407	201718	15	2	14	2
BJ7	15	127	3	1263039	25	15	alibori rural	Rural	No education	Poorer	No	No	0	Islamic	No	No	No insurance coverage	Married/living with partner	Benin	BEN	1	Broadly liberal	2.60407	201718	15	2	14	2
BJ7	15	127	6	1263039	33	15	alibori rural	Rural	No education	Poorer	No	No	4	Islamic	Yes	No	No insurance coverage	Married/living with partner	Benin	BEN	1	Broadly liberal	2.60407	201718	15	2	14	2
BJ7	15	127	13	1263039	43	15	alibori rural	Rural	No education	Poorer	Yes	No	7	Islamic	No	No	No insurance coverage	Married/living with partner	Benin	BEN	1	Broadly liberal	2.60407	201718	15	2	14	2
BJ7	15	127	21	1263039	43	15	alibori rural	Rural	No education	Poorer	No	No	7	Islamic	No	No	No insurance coverage	Married/living with partner	Benin	BEN	1	Broadly liberal	2.60407	201718	15	2	14	2
BJ7	15	127	23	1263039	20	15	alibori rural	Rural	No education	Poorer	No	No	1	Islamic	No	No	No insurance coverage	Married/living with partner	Benin	BEN	1	Broadly liberal	2.60407	201718	15	2	14	2
BJ7	15	133	4	1263039	25	15	alibori rural	Rural	No education	Middle	No	No	2	Islamic	No	No	No insurance coverage	Married/living with partner	Benin	BEN	1	Broadly liberal	2.60407	201718	15	2	14	2
BJ7	15	139	2	1263039	27	15	alibori rural	Rural	No education	Middle	No	No	2	Islamic	No	Yes	No insurance coverage	Married/living with partner	Benin	BEN	1	Broadly liberal	2.60407	201718	15	2	14	2
BJ7	15	139	7	1263039	23	15	alibori rural	Rural	Secondary education	Middle	Yes	No	0	Islamic	No	Yes	No insurance coverage	Never in union	Benin	BEN	1	Broadly liberal	2.60407	201718	15	2	14	2
BJ7	15	139	8	1263039	15	15	alibori rural	Rural	Primary education	Middle	No	No	0	Islamic	No	Yes	No insurance coverage	Never in union	Benin	BEN	1	Broadly liberal	2.60407	201718	15	2	14	2
BJ7	15	144	2	1263039	32	15	alibori rural	Rural	No education	Poorer	No	No	5	Islamic	No	Yes	No insurance coverage	Married/living with partner	Benin	BEN	1	Broadly liberal	2.60407	201718	15	2	14	2
BJ7	15	144	3	1263039	15	15	alibori rural	Rural	Primary education	Poorer	No	No	0	Islamic	No	Yes	No insurance coverage	Never in union	Benin	BEN	1	Broadly liberal	2.60407	201718	15	2	14	2
BJ7	15	144	8	1263039	33	15	alibori rural	Rural	No education	Poorer	No	No	6	Islamic	No	No	No insurance coverage	Married/living with partner	Benin	BEN	1	Broadly liberal	2.60407	201718	15	2	14	2
BJ7	15	144	15	1263039	35	15	alibori rural	Rural	No education	Poorer	No	No	4	Islamic	No	Yes	No insurance coverage	Married/living with partner	Benin	BEN	1	Broadly liberal	2.60407	201718	15	2	14	2
BJ7	15	144	16	1263039	19	15	alibori rural	Rural	Primary education	Poorer	No	No	0	Islamic	No	Yes	No insurance coverage	Married/living with partner	Benin	BEN	1	Broadly liberal	2.60407	201718	15	2	14	2
BJ7	16	1	3	1252017	35	16	alibori rural	Rural	Primary education	Poorest	No	No	7	Others	No	Yes	No insurance coverage	Married/living with partner	Benin	BEN	1	Broadly liberal	2.60407	201718	16	2	14	2
BJ7	16	1	10	1252017	38	16	alibori rural	Rural	No education	Poorest	No	No	8	Others	No	Yes	No insurance coverage	Married/living with partner	Benin	BEN	1	Broadly liberal	2.60407	201718	16	2	14	2
BJ7	16	7	2	1252017	25	16	alibori rural	Rural	No education	Poorer	No	No	2	Islamic	No	Yes	No insurance coverage	Married/living with partner	Benin	BEN	1	Broadly liberal	2.60407	201718	16	2	14	2
BJ7	16	7	5	1252017	45	16	alibori rural	Rural	No education	Poorer	No	No	8	Islamic	No	Yes	No insurance coverage	Married/living with partner	Benin	BEN	1	Broadly liberal	2.60407	201718	16	2	14	2
BJ7	16	13	2	1252017	30	16	alibori rural	Rural	No education	Poorer	No	No	4	Islamic	No	Yes	No insurance coverage	Married/living with partner	Benin	BEN	1	Broadly liberal	2.60407	201718	16	2	14	2
BJ7	16	13	6	1252017	19	16	alibori rural	Rural	No education	Poorer	No	No	0	Islamic	No	Yes	No insurance coverage	Never in union	Benin	BEN	1	Broadly liberal	2.60407	201718	16	2	14	2
BJ7	16	26	2	1252017	28	16	alibori rural	Rural	No education	Poorest	No	No	4	Others	No	Yes	No insurance coverage	Married/living with partner	Benin	BEN	1	Broadly liberal	2.60407	201718	16	2	14	2
BJ7	16	26	7	1252017	29	16	alibori rural	Rural	No education	Poorest	No	No	2	Others	No	Yes	No insurance coverage	Married/living with partner	Benin	BEN	1	Broadly liberal	2.60407	201718	16	2	14	2
BJ7	16	32	2	1252017	45	16	alibori rural	Rural	No education	Poorer	No	No	4	Islamic	No	No	No insurance coverage	Never in union	Benin	BEN	1	Broadly liberal	2.60407	201718	16	2	14	2
BJ7	16	32	5	1252017	22	16	alibori rural	Rural	Primary education	Poorer	No	No	1	Islamic	No	No	No insurance coverage	Married/living with partner	Benin	BEN	1	Broadly liberal	2.60407	201718	16	2	14	2
BJ7	16	45	2	1252017	22	16	alibori rural	Rural	No education	Poorer	No	No	2	Islamic	No	No	No insurance coverage	Married/living with partner	Benin	BEN	1	Broadly liberal	2.60407	201718	16	2	14	2
BJ7	16	45	5	1252017	21	16	alibori rural	Rural	No education	Poorer	No	No	2	Islamic	No	No	No insurance coverage	Married/living with partner	Benin	BEN	1	Broadly liberal	2.60407	201718	16	2	14	2
BJ7	16	45	8	1252017	27	16	alibori rural	Rural	No education	Poorer	Yes	Yes	4	Islamic	No	No	No insurance coverage	Married/living with partner	Benin	BEN	1	Broadly liberal	2.60407	201718	16	2	14	2
BJ7	16	45	11	1252017	20	16	alibori rural	Rural	No education	Poorer	No	No	2	Islamic	No	No	No insurance coverage	Married/living with partner	Benin	BEN	1	Broadly liberal	2.60407	201718	16	2	14	2
BJ7	16	51	2	1252017	26	16	alibori rural	Rural	No education	Poorer	Yes	Yes	4	Islamic	No	No	No insurance coverage	Married/living with partner	Benin	BEN	1	Broadly liberal	2.60407	201718	16	2	14	2
BJ7	16	57	2	1252017	30	16	alibori rural	Rural	No education	Poorer	No	No	4	Islamic	No	Yes	No insurance coverage	Married/living with partner	Benin	BEN	1	Broadly liberal	2.60407	201718	16	2	14	2
BJ7	16	63	2	1252017	35	16	alibori rural	Rural	No education	Poorest	No	No	4	Islamic	No	No	No insurance coverage	Married/living with partner	Benin	BEN	1	Broadly liberal	2.60407	201718	16	2	14	2
BJ7	16	69	3	1252017	32	16	alibori rural	Rural	No education	Middle	No	No	4	Islamic	No	No	No insurance coverage	Married/living with partner	Benin	BEN	1	Broadly liberal	2.60407	201718	16	2	14	2
BJ7	16	69	8	1252017	28	16	alibori rural	Rural	No education	Middle	No	No	2	Islamic	No	Yes	No insurance coverage	Married/living with partner	Benin	BEN	1	Broadly liberal	2.60407	201718	16	2	14	2
BJ7	16	69	11	1252017	25	16	alibori rural	Rural	No education	Middle	No	No	3	Islamic	No	Yes	No insurance coverage	Married/living with partner	Benin	BEN	1	Broadly liberal	2.60407	201718	16	2	14	2
BJ7	16	69	16	1252017	24	16	alibori rural	Rural	No education	Middle	No	No	2	Christianity	No	Yes	No insurance coverage	Married/living with partner	Benin	BEN	1	Broadly liberal	2.60407	201718	16	2	14	2
BJ7	16	69	20	1252017	28	16	alibori rural	Rural	No education	Middle	No	No	3	Islamic	No	Yes	No insurance coverage	Married/living with partner	Benin	BEN	1	Broadly liberal	2.60407	201718	16	2	14	2
BJ7	16	69	25	1252017	15	16	alibori rural	Rural	No education	Middle	Yes	No	0	Islamic	Yes	Yes	No insurance coverage	Never in union	Benin	BEN	1	Broadly liberal	2.60407	201718	16	2	14	2
BJ7	16	69	26	1252017	25	16	alibori rural	Rural	No education	Middle	Yes	No	3	Islamic	No	Yes	No insurance coverage	Married/living with partner	Benin	BEN	1	Broadly liberal	2.60407	201718	16	2	14	2
BJ7	16	69	30	1252017	28	16	alibori rural	Rural	No education	Middle	No	No	4	Islamic	No	Yes	No insurance coverage	Married/living with partner	Benin	BEN	1	Broadly liberal	2.60407	201718	16	2	14	2
BJ7	16	69	35	1252017	30	16	alibori rural	Rural	No education	Middle	No	No	4	Islamic	No	Yes	No insurance coverage	Widowed/divorced/separated	Benin	BEN	1	Broadly liberal	2.60407	201718	16	2	14	2
BJ7	16	76	2	1252017	42	16	alibori rural	Rural	No education	Poorest	Yes	Yes	8	Islamic	No	No	No insurance coverage	Married/living with partner	Benin	BEN	1	Broadly liberal	2.60407	201718	16	2	14	2
BJ7	16	76	4	1252017	17	16	alibori rural	Rural	No education	Poorest	No	No	1	Islamic	No	No	No insurance coverage	Married/living with partner	Benin	BEN	1	Broadly liberal	2.60407	201718	16	2	14	2
BJ7	16	76	6	1252017	17	16	alibori rural	Rural	No education	Poorest	No	No	0	Islamic	No	No	No insurance coverage	Never in union	Benin	BEN	1	Broadly liberal	2.60407	201718	16	2	14	2
BJ7	16	82	2	1252017	47	16	alibori rural	Rural	No education	Middle	No	No	9	Islamic	No	Yes	No insurance coverage	Married/living with partner	Benin	BEN	1	Broadly liberal	2.60407	201718	16	2	14	2
BJ7	16	82	4	1252017	28	16	alibori rural	Rural	No education	Middle	No	No	4	Islamic	No	Yes	No insurance coverage	Married/living with partner	Benin	BEN	1	Broadly liberal	2.60407	201718	16	2	14	2
BJ7	16	82	9	1252017	23	16	alibori rural	Rural	No education	Middle	No	No	0	Islamic	No	Yes	No insurance coverage	Married/living with partner	Benin	BEN	1	Broadly liberal	2.60407	201718	16	2	14	2
BJ7	16	82	11	1252017	20	16	alibori rural	Rural	No education	Middle	Yes	No	0	Islamic	No	Yes	No insurance coverage	Never in union	Benin	BEN	1	Broadly liberal	2.60407	201718	16	2	14	2
BJ7	16	82	12	1252017	17	16	alibori rural	Rural	No education	Middle	Yes	No	0	Islamic	No	Yes	No insurance coverage	Never in union	Benin	BEN	1	Broadly liberal	2.60407	201718	16	2	14	2
BJ7	16	88	2	1252017	43	16	alibori rural	Rural	No education	Poorest	No	No	7	Islamic	No	Yes	No insurance coverage	Married/living with partner	Benin	BEN	1	Broadly liberal	2.60407	201718	16	2	14	2
BJ7	16	88	3	1252017	17	16	alibori rural	Rural	No education	Poorest	No	No	0	Islamic	No	Yes	No insurance coverage	Never in union	Benin	BEN	1	Broadly liberal	2.60407	201718	16	2	14	2
BJ7	16	88	7	1252017	29	16	alibori rural	Rural	No education	Poorest	No	No	2	Islamic	No	Yes	No insurance coverage	Married/living with partner	Benin	BEN	1	Broadly liberal	2.60407	201718	16	2	14	2
BJ7	16	88	10	1252017	25	16	alibori rural	Rural	No education	Poorest	No	No	2	Islamic	No	Yes	No insurance coverage	Married/living with partner	Benin	BEN	1	Broadly liberal	2.60407	201718	16	2	14	2
BJ7	16	94	3	1252017	30	16	alibori rural	Rural	No education	Poorest	No	No	5	Islamic	No	Yes	No insurance coverage	Married/living with partner	Benin	BEN	1	Broadly liberal	2.60407	201718	16	2	14	2
BJ7	16	101	2	1252017	31	16	alibori rural	Rural	No education	Poorest	No	No	5	Islamic	No	Yes	No insurance coverage	Married/living with partner	Benin	BEN	1	Broadly liberal	2.60407	201718	16	2	14	2
BJ7	16	101	7	1252017	34	16	alibori rural	Rural	No education	Poorest	No	No	6	Islamic	No	Yes	No insurance coverage	Married/living with partner	Benin	BEN	1	Broadly liberal	2.60407	201718	16	2	14	2
BJ7	16	107	4	1252017	16	16	alibori rural	Rural	No education	Poorest	No	No	0	Islamic	No	No	No insurance coverage	Never in union	Benin	BEN	1	Broadly liberal	2.60407	201718	16	2	14	2
BJ7	16	107	7	1252017	35	16	alibori rural	Rural	No education	Poorest	No	No	4	Islamic	No	No	No insurance coverage	Married/living with partner	Benin	BEN	1	Broadly liberal	2.60407	201718	16	2	14	2
BJ7	16	107	9	1252017	16	16	alibori rural	Rural	No education	Poorest	No	No	0	Islamic	No	No	No insurance coverage	Never in union	Benin	BEN	1	Broadly liberal	2.60407	201718	16	2	14	2
BJ7	16	107	11	1252017	33	16	alibori rural	Rural	No education	Poorest	No	No	8	Islamic	No	No	No insurance coverage	Married/living with partner	Benin	BEN	1	Broadly liberal	2.60407	201718	16	2	14	2
BJ7	16	113	2	1252017	29	16	alibori rural	Rural	No education	Poorest	No	No	3	Islamic	No	Yes	No insurance coverage	Married/living with partner	Benin	BEN	1	Broadly liberal	2.60407	201718	16	2	14	2
BJ7	16	113	6	1252017	24	16	alibori rural	Rural	No education	Poorest	No	No	1	Islamic	No	Yes	No insurance coverage	Married/living with partner	Benin	BEN	1	Broadly liberal	2.60407	201718	16	2	14	2
BJ7	16	119	2	1252017	42	16	alibori rural	Rural	Secondary education	Middle	No	No	8	Islamic	No	Yes	No insurance coverage	Married/living with partner	Benin	BEN	1	Broadly liberal	2.60407	201718	16	2	14	2
BJ7	16	119	10	1252017	19	16	alibori rural	Rural	Secondary education	Middle	No	No	0	Islamic	No	Yes	No insurance coverage	Married/living with partner	Benin	BEN	1	Broadly liberal	2.60407	201718	16	2	14	2
BJ7	16	126	2	1252017	32	16	alibori rural	Rural	No education	Poorest	No	No	6	Islamic	No	No	No insurance coverage	Married/living with partner	Benin	BEN	1	Broadly liberal	2.60407	201718	16	2	14	2
BJ7	16	138	2	1252017	47	16	alibori rural	Rural	No education	Poorest	No	No	7	Islamic	No	Yes	No insurance coverage	Married/living with partner	Benin	BEN	1	Broadly liberal	2.60407	201718	16	2	14	2
BJ7	16	138	3	1252017	20	16	alibori rural	Rural	No education	Poorest	No	No	2	Islamic	No	Yes	No insurance coverage	Married/living with partner	Benin	BEN	1	Broadly liberal	2.60407	201718	16	2	14	2
BJ7	16	138	8	1252017	45	16	alibori rural	Rural	No education	Poorest	No	No	5	Islamic	No	Yes	No insurance coverage	Married/living with partner	Benin	BEN	1	Broadly liberal	2.60407	201718	16	2	14	2
BJ7	16	138	13	1252017	32	16	alibori rural	Rural	No education	Poorest	No	No	4	Islamic	No	Yes	No insurance coverage	Married/living with partner	Benin	BEN	1	Broadly liberal	2.60407	201718	16	2	14	2
BJ7	16	138	17	1252017	22	16	alibori rural	Rural	Secondary education	Poorest	Yes	Yes	1	Islamic	Yes	Yes	No insurance coverage	Married/living with partner	Benin	BEN	1	Broadly liberal	2.60407	201718	16	2	14	2
BJ7	16	144	2	1252017	39	16	alibori rural	Rural	No education	Poorer	No	No	4	Islamic	No	Yes	No insurance coverage	Married/living with partner	Benin	BEN	1	Broadly liberal	2.60407	201718	16	2	14	2
BJ7	16	150	2	1252017	32	16	alibori rural	Rural	No education	Poorest	No	No	4	Christianity	No	Yes	No insurance coverage	Married/living with partner	Benin	BEN	1	Broadly liberal	2.60407	201718	16	2	14	2
BJ7	17	7	2	1052469	30	17	alibori urban	Urban	Secondary education	Richer	Yes	Yes	5	Islamic	No	Yes	No insurance coverage	Married/living with partner	Benin	BEN	1	Broadly liberal	2.60407	201718	17	1	14	2
BJ7	17	16	2	1052469	36	17	alibori urban	Urban	No education	Poorer	No	No	4	Others	No	Yes	No insurance coverage	Married/living with partner	Benin	BEN	1	Broadly liberal	2.60407	201718	17	1	14	2
BJ7	17	35	2	1052469	35	17	alibori urban	Urban	Secondary education	Richer	Yes	Yes	4	Islamic	Yes	Yes	No insurance coverage	Married/living with partner	Benin	BEN	1	Broadly liberal	2.60407	201718	17	1	14	2
BJ7	17	35	9	1052469	16	17	alibori urban	Urban	Secondary education	Richer	Yes	No	0	Islamic	No	Yes	No insurance coverage	Never in union	Benin	BEN	1	Broadly liberal	2.60407	201718	17	1	14	2
BJ7	17	35	10	1052469	21	17	alibori urban	Urban	No education	Richer	Yes	No	0	Islamic	Yes	Yes	No insurance coverage	Never in union	Benin	BEN	1	Broadly liberal	2.60407	201718	17	1	14	2
BJ7	17	44	2	1052469	49	17	alibori urban	Urban	No education	Richest	No	No	0	Islamic	No	Yes	No insurance coverage	Married/living with partner	Benin	BEN	1	Broadly liberal	2.60407	201718	17	1	14	2
BJ7	17	44	3	1052469	15	17	alibori urban	Urban	Secondary education	Richest	No	No	0	Islamic	No	Yes	No insurance coverage	Never in union	Benin	BEN	1	Broadly liberal	2.60407	201718	17	1	14	2
BJ7	17	44	4	1052469	15	17	alibori urban	Urban	Secondary education	Richest	No	No	0	Islamic	No	Yes	No insurance coverage	Never in union	Benin	BEN	1	Broadly liberal	2.60407	201718	17	1	14	2
BJ7	17	44	5	1052469	49	17	alibori urban	Urban	Secondary education	Richest	No	No	1	Islamic	No	Yes	No insurance coverage	Married/living with partner	Benin	BEN	1	Broadly liberal	2.60407	201718	17	1	14	2
BJ7	17	54	2	1052469	23	17	alibori urban	Urban	Primary education	Richer	No	No	1	Christianity	No	Yes	No insurance coverage	Married/living with partner	Benin	BEN	1	Broadly liberal	2.60407	201718	17	1	14	2
BJ7	17	63	2	1052469	29	17	alibori urban	Urban	No education	Poorer	No	No	4	Islamic	No	Yes	No insurance coverage	Married/living with partner	Benin	BEN	1	Broadly liberal	2.60407	201718	17	1	14	2
BJ7	17	72	5	1052469	24	17	alibori urban	Urban	Secondary education	Richest	No	No	1	Christianity	No	No	No insurance coverage	Married/living with partner	Benin	BEN	1	Broadly liberal	2.60407	201718	17	1	14	2
BJ7	17	82	2	1052469	22	17	alibori urban	Urban	Secondary education	Richest	No	No	0	Islamic	No	Yes	No insurance coverage	Married/living with partner	Benin	BEN	1	Broadly liberal	2.60407	201718	17	1	14	2
BJ7	17	82	4	1052469	23	17	alibori urban	Urban	Secondary education	Richest	No	No	0	Islamic	No	Yes	No insurance coverage	Never in union	Benin	BEN	1	Broadly liberal	2.60407	201718	17	1	14	2
BJ7	17	91	2	1052469	25	17	alibori urban	Urban	Secondary education	Richer	No	No	2	Islamic	No	Yes	No insurance coverage	Married/living with partner	Benin	BEN	1	Broadly liberal	2.60407	201718	17	1	14	2
BJ7	17	91	5	1052469	34	17	alibori urban	Urban	No education	Richer	No	No	4	Islamic	No	Yes	No insurance coverage	Married/living with partner	Benin	BEN	1	Broadly liberal	2.60407	201718	17	1	14	2
BJ7	17	100	1	1052469	20	17	alibori urban	Urban	Primary education	Richer	No	No	0	Islamic	No	Yes	No insurance coverage	Never in union	Benin	BEN	1	Broadly liberal	2.60407	201718	17	1	14	2
BJ7	17	109	2	1052469	24	17	alibori urban	Urban	Secondary education	Richest	No	No	0	Christianity	No	Yes	No insurance coverage	Never in union	Benin	BEN	1	Broadly liberal	2.60407	201718	17	1	14	2
BJ7	17	109	4	1052469	17	17	alibori urban	Urban	Primary education	Richest	No	No	0	Christianity	No	Yes	No insurance coverage	Never in union	Benin	BEN	1	Broadly liberal	2.60407	201718	17	1	14	2
BJ7	17	119	1	1052469	49	17	alibori urban	Urban	No education	Poorer	No	No	6	Islamic	No	Yes	No insurance coverage	Married/living with partner	Benin	BEN	1	Broadly liberal	2.60407	201718	17	1	14	2
BJ7	17	119	3	1052469	23	17	alibori urban	Urban	Secondary education	Poorer	No	No	0	Islamic	No	Yes	No insurance coverage	Never in union	Benin	BEN	1	Broadly liberal	2.60407	201718	17	1	14	2
BJ7	17	119	4	1052469	15	17	alibori urban	Urban	Secondary education	Poorer	No	No	0	Islamic	No	Yes	No insurance coverage	Never in union	Benin	BEN	1	Broadly liberal	2.60407	201718	17	1	14	2
BJ7	17	128	2	1052469	49	17	alibori urban	Urban	Secondary education	Richest	No	No	3	Christianity	No	Yes	No insurance coverage	Married/living with partner	Benin	BEN	1	Broadly liberal	2.60407	201718	17	1	14	2
BJ7	17	128	3	1052469	16	17	alibori urban	Urban	Secondary education	Richest	No	No	0	Christianity	No	Yes	No insurance coverage	Never in union	Benin	BEN	1	Broadly liberal	2.60407	201718	17	1	14	2
BJ7	17	137	2	1052469	26	17	alibori urban	Urban	No education	Richer	No	No	2	Islamic	No	No	No insurance coverage	Married/living with partner	Benin	BEN	1	Broadly liberal	2.60407	201718	17	1	14	2
BJ7	17	137	4	1052469	25	17	alibori urban	Urban	No education	Richer	No	No	0	Islamic	No	No	No insurance coverage	Married/living with partner	Benin	BEN	1	Broadly liberal	2.60407	201718	17	1	14	2
BJ7	17	147	3	1052469	20	17	alibori urban	Urban	Secondary education	Richer	No	No	0	Islamic	No	No	No insurance coverage	Married/living with partner	Benin	BEN	1	Broadly liberal	2.60407	201718	17	1	14	2
BJ7	17	147	4	1052469	17	17	alibori urban	Urban	Secondary education	Richer	No	No	0	Islamic	No	No	No insurance coverage	Never in union	Benin	BEN	1	Broadly liberal	2.60407	201718	17	1	14	2
BJ7	17	165	5	1052469	48	17	alibori urban	Urban	No education	Richer	No	No	7	Islamic	No	No	No insurance coverage	Married/living with partner	Benin	BEN	1	Broadly liberal	2.60407	201718	17	1	14	2
BJ7	17	165	10	1052469	48	17	alibori urban	Urban	No education	Richer	Yes	No	4	Islamic	No	No	No insurance coverage	Married/living with partner	Benin	BEN	1	Broadly liberal	2.60407	201718	17	1	14	2
BJ7	17	165	15	1052469	21	17	alibori urban	Urban	Secondary education	Richer	No	No	1	Islamic	No	No	No insurance coverage	Married/living with partner	Benin	BEN	1	Broadly liberal	2.60407	201718	17	1	14	2
BJ7	17	165	17	1052469	19	17	alibori urban	Urban	No education	Richer	No	No	1	Others	No	No	No insurance coverage	Married/living with partner	Benin	BEN	1	Broadly liberal	2.60407	201718	17	1	14	2
BJ7	17	175	2	1052469	27	17	alibori urban	Urban	Secondary education	Middle	No	No	3	Christianity	No	No	No insurance coverage	Married/living with partner	Benin	BEN	1	Broadly liberal	2.60407	201718	17	1	14	2
BJ7	17	175	4	1052469	23	17	alibori urban	Urban	Secondary education	Middle	No	No	1	Christianity	No	No	No insurance coverage	Married/living with partner	Benin	BEN	1	Broadly liberal	2.60407	201718	17	1	14	2
BJ7	17	175	6	1052469	22	17	alibori urban	Urban	No education	Middle	No	No	1	Islamic	No	No	No insurance coverage	Married/living with partner	Benin	BEN	1	Broadly liberal	2.60407	201718	17	1	14	2
BJ7	17	184	2	1052469	24	17	alibori urban	Urban	No education	Richer	No	No	2	Islamic	No	No	No insurance coverage	Married/living with partner	Benin	BEN	1	Broadly liberal	2.60407	201718	17	1	14	2
BJ7	17	184	5	1052469	18	17	alibori urban	Urban	No education	Richer	No	No	1	Islamic	No	No	No insurance coverage	Married/living with partner	Benin	BEN	1	Broadly liberal	2.60407	201718	17	1	14	2
BJ7	17	184	8	1052469	18	17	alibori urban	Urban	No education	Richer	No	No	0	Islamic	No	No	No insurance coverage	Married/living with partner	Benin	BEN	1	Broadly liberal	2.60407	201718	17	1	14	2
BJ7	17	193	6	1052469	29	17	alibori urban	Urban	Secondary education	Middle	No	No	1	Islamic	No	Yes	No insurance coverage	Married/living with partner	Benin	BEN	1	Broadly liberal	2.60407	201718	17	1	14	2
BJ7	17	212	2	1052469	40	17	alibori urban	Urban	No education	Poorest	No	No	8	Islamic	No	Yes	No insurance coverage	Married/living with partner	Benin	BEN	1	Broadly liberal	2.60407	201718	17	1	14	2
BJ7	17	212	3	1052469	20	17	alibori urban	Urban	Secondary education	Poorest	No	No	0	Islamic	No	Yes	No insurance coverage	Never in union	Benin	BEN	1	Broadly liberal	2.60407	201718	17	1	14	2
BJ7	17	212	5	1052469	15	17	alibori urban	Urban	Secondary education	Poorest	No	No	0	Islamic	No	Yes	No insurance coverage	Never in union	Benin	BEN	1	Broadly liberal	2.60407	201718	17	1	14	2
BJ7	17	212	9	1052469	33	17	alibori urban	Urban	No education	Poorest	No	No	5	Islamic	No	Yes	No insurance coverage	Married/living with partner	Benin	BEN	1	Broadly liberal	2.60407	201718	17	1	14	2
BJ7	17	212	15	1052469	17	17	alibori urban	Urban	No education	Poorest	No	No	0	Islamic	No	Yes	No insurance coverage	Married/living with partner	Benin	BEN	1	Broadly liberal	2.60407	201718	17	1	14	2
BJ7	17	221	1	1052469	45	17	alibori urban	Urban	No education	Middle	Yes	Yes	3	Islamic	No	Yes	No insurance coverage	Widowed/divorced/separated	Benin	BEN	1	Broadly liberal	2.60407	201718	17	1	14	2
BJ7	17	230	2	1052469	43	17	alibori urban	Urban	No education	Poorest	No	No	4	Islamic	No	Yes	No insurance coverage	Married/living with partner	Benin	BEN	1	Broadly liberal	2.60407	201718	17	1	14	2
BJ7	17	230	3	1052469	20	17	alibori urban	Urban	Secondary education	Poorest	No	No	0	Islamic	No	Yes	No insurance coverage	Never in union	Benin	BEN	1	Broadly liberal	2.60407	201718	17	1	14	2
BJ7	17	240	2	1052469	42	17	alibori urban	Urban	Secondary education	Middle	No	No	4	Islamic	No	Yes	No insurance coverage	Married/living with partner	Benin	BEN	1	Broadly liberal	2.60407	201718	17	1	14	2
BJ7	18	3	2	799757	19	18	alibori rural	Rural	No education	Richest	No	No	0	Islamic	No	Yes	No insurance coverage	Married/living with partner	Benin	BEN	1	Broadly liberal	2.60407	201718	18	2	14	2
BJ7	18	6	1	799757	35	18	alibori rural	Rural	Primary education	Richer	No	No	3	Islamic	No	Yes	Covered by health insurance	Married/living with partner	Benin	BEN	1	Broadly liberal	2.60407	201718	18	2	14	2
BJ7	18	14	2	799757	29	18	alibori rural	Rural	No education	Poorer	No	No	5	Islamic	No	No	No insurance coverage	Married/living with partner	Benin	BEN	1	Broadly liberal	2.60407	201718	18	2	14	2
BJ7	18	21	2	799757	26	18	alibori rural	Rural	No education	Poorest	No	No	3	Islamic	No	Yes	No insurance coverage	Married/living with partner	Benin	BEN	1	Broadly liberal	2.60407	201718	18	2	14	2
BJ7	18	32	9	799757	18	18	alibori rural	Rural	No education	Middle	No	No	0	Islamic	No	Yes	No insurance coverage	Married/living with partner	Benin	BEN	1	Broadly liberal	2.60407	201718	18	2	14	2
BJ7	18	39	2	799757	21	18	alibori rural	Rural	No education	Richest	No	No	2	Islamic	No	Yes	No insurance coverage	Married/living with partner	Benin	BEN	1	Broadly liberal	2.60407	201718	18	2	14	2
BJ7	18	47	2	799757	21	18	alibori rural	Rural	Primary education	Middle	No	No	1	Islamic	No	No	No insurance coverage	Married/living with partner	Benin	BEN	1	Broadly liberal	2.60407	201718	18	2	14	2
BJ7	18	50	2	799757	41	18	alibori rural	Rural	No education	Middle	Yes	Yes	6	Islamic	No	No	No insurance coverage	Married/living with partner	Benin	BEN	1	Broadly liberal	2.60407	201718	18	2	14	2
BJ7	18	54	2	799757	34	18	alibori rural	Rural	No education	Middle	No	No	5	Islamic	No	Yes	No insurance coverage	Married/living with partner	Benin	BEN	1	Broadly liberal	2.60407	201718	18	2	14	2
BJ7	18	58	2	799757	22	18	alibori rural	Rural	No education	Poorer	No	No	3	Islamic	No	No	No insurance coverage	Married/living with partner	Benin	BEN	1	Broadly liberal	2.60407	201718	18	2	14	2
BJ7	18	61	2	799757	39	18	alibori rural	Rural	No education	Middle	No	No	4	Islamic	No	No	No insurance coverage	Married/living with partner	Benin	BEN	1	Broadly liberal	2.60407	201718	18	2	14	2
BJ7	18	61	6	799757	47	18	alibori rural	Rural	No education	Middle	No	No	7	Islamic	No	No	No insurance coverage	Married/living with partner	Benin	BEN	1	Broadly liberal	2.60407	201718	18	2	14	2
BJ7	18	65	2	799757	32	18	alibori rural	Rural	No education	Poorer	No	No	5	Islamic	No	Yes	No insurance coverage	Married/living with partner	Benin	BEN	1	Broadly liberal	2.60407	201718	18	2	14	2
BJ7	18	69	1	799757	46	18	alibori rural	Rural	No education	Poorer	No	No	8	Islamic	No	No	No insurance coverage	Married/living with partner	Benin	BEN	1	Broadly liberal	2.60407	201718	18	2	14	2
BJ7	18	72	2	799757	22	18	alibori rural	Rural	No education	Poorer	No	No	2	Islamic	No	Yes	No insurance coverage	Married/living with partner	Benin	BEN	1	Broadly liberal	2.60407	201718	18	2	14	2
BJ7	18	80	3	799757	16	18	alibori rural	Rural	No education	Poorer	No	No	0	Islamic	No	No	No insurance coverage	Never in union	Benin	BEN	1	Broadly liberal	2.60407	201718	18	2	14	2
BJ7	18	80	10	799757	45	18	alibori rural	Rural	No education	Poorer	No	No	7	Islamic	No	No	No insurance coverage	Married/living with partner	Benin	BEN	1	Broadly liberal	2.60407	201718	18	2	14	2
BJ7	18	83	2	799757	31	18	alibori rural	Rural	Primary education	Richer	No	No	7	Islamic	No	Yes	No insurance coverage	Married/living with partner	Benin	BEN	1	Broadly liberal	2.60407	201718	18	2	14	2
BJ7	18	87	2	799757	23	18	alibori rural	Rural	Secondary education	Richest	No	No	1	Islamic	No	Yes	No insurance coverage	Married/living with partner	Benin	BEN	1	Broadly liberal	2.60407	201718	18	2	14	2
BJ7	18	90	2	799757	39	18	alibori rural	Rural	No education	Middle	No	No	6	Islamic	No	No	No insurance coverage	Married/living with partner	Benin	BEN	1	Broadly liberal	2.60407	201718	18	2	14	2
BJ7	18	94	2	799757	18	18	alibori rural	Rural	No education	Richer	No	No	0	Islamic	No	Yes	No insurance coverage	Married/living with partner	Benin	BEN	1	Broadly liberal	2.60407	201718	18	2	14	2
BJ7	19	1	2	492569	40	19	alibori rural	Rural	No education	Richer	No	No	5	Christianity	Yes	Yes	No insurance coverage	Married/living with partner	Benin	BEN	1	Broadly liberal	2.60407	201718	19	2	14	2
BJ7	19	3	2	492569	18	19	alibori rural	Rural	No education	Richer	No	No	1	Islamic	No	Yes	No insurance coverage	Married/living with partner	Benin	BEN	1	Broadly liberal	2.60407	201718	19	2	14	2
BJ7	19	5	2	492569	30	19	alibori rural	Rural	No education	Richer	Yes	Yes	3	Islamic	No	No	No insurance coverage	Married/living with partner	Benin	BEN	1	Broadly liberal	2.60407	201718	19	2	14	2
BJ7	19	5	7	492569	19	19	alibori rural	Rural	No education	Richer	Yes	No	1	Islamic	No	No	No insurance coverage	Married/living with partner	Benin	BEN	1	Broadly liberal	2.60407	201718	19	2	14	2
BJ7	19	7	2	492569	33	19	alibori rural	Rural	No education	Richer	No	No	3	Islamic	No	Yes	No insurance coverage	Married/living with partner	Benin	BEN	1	Broadly liberal	2.60407	201718	19	2	14	2
BJ7	19	9	2	492569	32	19	alibori rural	Rural	Primary education	Middle	No	No	2	Islamic	Yes	Yes	No insurance coverage	Married/living with partner	Benin	BEN	1	Broadly liberal	2.60407	201718	19	2	14	2
BJ7	19	11	7	492569	27	19	alibori rural	Rural	No education	Richer	Yes	Yes	1	Islamic	No	Yes	No insurance coverage	Widowed/divorced/separated	Benin	BEN	1	Broadly liberal	2.60407	201718	19	2	14	2
BJ7	19	13	2	492569	33	19	alibori rural	Rural	Primary education	Middle	Yes	Yes	4	Islamic	No	Yes	No insurance coverage	Married/living with partner	Benin	BEN	1	Broadly liberal	2.60407	201718	19	2	14	2
BJ7	19	19	3	492569	19	19	alibori rural	Rural	Secondary education	Richer	No	No	0	Christianity	No	Yes	No insurance coverage	Never in union	Benin	BEN	1	Broadly liberal	2.60407	201718	19	2	14	2
BJ7	19	19	5	492569	28	19	alibori rural	Rural	No education	Richer	No	No	4	Islamic	No	Yes	No insurance coverage	Married/living with partner	Benin	BEN	1	Broadly liberal	2.60407	201718	19	2	14	2
BJ7	19	19	10	492569	27	19	alibori rural	Rural	No education	Richer	No	No	3	Christianity	No	Yes	No insurance coverage	Married/living with partner	Benin	BEN	1	Broadly liberal	2.60407	201718	19	2	14	2
BJ7	19	19	15	492569	27	19	alibori rural	Rural	No education	Richer	No	No	4	Christianity	No	Yes	No insurance coverage	Married/living with partner	Benin	BEN	1	Broadly liberal	2.60407	201718	19	2	14	2
BJ7	19	21	2	492569	43	19	alibori rural	Rural	No education	Poorest	No	No	5	Christianity	No	Yes	No insurance coverage	Married/living with partner	Benin	BEN	1	Broadly liberal	2.60407	201718	19	2	14	2
BJ7	19	21	7	492569	42	19	alibori rural	Rural	No education	Poorest	No	No	4	Christianity	No	No	No insurance coverage	Married/living with partner	Benin	BEN	1	Broadly liberal	2.60407	201718	19	2	14	2
BJ7	19	21	8	492569	21	19	alibori rural	Rural	Secondary education	Poorest	No	No	0	Christianity	No	Yes	No insurance coverage	Never in union	Benin	BEN	1	Broadly liberal	2.60407	201718	19	2	14	2
BJ7	19	21	13	492569	26	19	alibori rural	Rural	No education	Poorest	No	No	3	Christianity	No	Yes	No insurance coverage	Married/living with partner	Benin	BEN	1	Broadly liberal	2.60407	201718	19	2	14	2
BJ7	19	23	2	492569	30	19	alibori rural	Rural	No education	Middle	No	No	1	Christianity	No	Yes	No insurance coverage	Married/living with partner	Benin	BEN	1	Broadly liberal	2.60407	201718	19	2	14	2
BJ7	19	25	2	492569	38	19	alibori rural	Rural	No education	Middle	Yes	Yes	7	Islamic	No	No	No insurance coverage	Married/living with partner	Benin	BEN	1	Broadly liberal	2.60407	201718	19	2	14	2
BJ7	19	25	10	492569	36	19	alibori rural	Rural	No education	Middle	No	No	4	Islamic	No	No	No insurance coverage	Married/living with partner	Benin	BEN	1	Broadly liberal	2.60407	201718	19	2	14	2
BJ7	19	27	3	492569	18	19	alibori rural	Rural	Primary education	Poorer	No	No	1	Christianity	No	Yes	No insurance coverage	Never in union	Benin	BEN	1	Broadly liberal	2.60407	201718	19	2	14	2
BJ7	19	27	4	492569	16	19	alibori rural	Rural	Primary education	Poorer	No	No	0	Christianity	No	Yes	No insurance coverage	Never in union	Benin	BEN	1	Broadly liberal	2.60407	201718	19	2	14	2
BJ7	19	29	2	492569	44	19	alibori rural	Rural	No education	Richer	Yes	Yes	5	Islamic	No	Yes	No insurance coverage	Married/living with partner	Benin	BEN	1	Broadly liberal	2.60407	201718	19	2	14	2
BJ7	19	29	9	492569	26	19	alibori rural	Rural	No education	Richer	Yes	Yes	2	Islamic	No	No	No insurance coverage	Married/living with partner	Benin	BEN	1	Broadly liberal	2.60407	201718	19	2	14	2
BJ7	19	31	1	492569	48	19	alibori rural	Rural	Primary education	Poorer	No	No	4	Islamic	Yes	Yes	No insurance coverage	Married/living with partner	Benin	BEN	1	Broadly liberal	2.60407	201718	19	2	14	2
BJ7	19	31	2	492569	19	19	alibori rural	Rural	Secondary education	Poorer	No	No	0	Islamic	No	Yes	No insurance coverage	Never in union	Benin	BEN	1	Broadly liberal	2.60407	201718	19	2	14	2
BJ7	19	31	3	492569	15	19	alibori rural	Rural	Secondary education	Poorer	No	No	0	Christianity	No	Yes	No insurance coverage	Never in union	Benin	BEN	1	Broadly liberal	2.60407	201718	19	2	14	2
BJ7	19	31	10	492569	32	19	alibori rural	Rural	Secondary education	Poorer	No	No	4	Islamic	Yes	Yes	No insurance coverage	Widowed/divorced/separated	Benin	BEN	1	Broadly liberal	2.60407	201718	19	2	14	2
BJ7	19	37	2	492569	47	19	alibori rural	Rural	No education	Poorer	No	No	7	Islamic	No	No	No insurance coverage	Married/living with partner	Benin	BEN	1	Broadly liberal	2.60407	201718	19	2	14	2
BJ7	19	39	2	492569	37	19	alibori rural	Rural	Primary education	Middle	Yes	Yes	5	Christianity	No	No	No insurance coverage	Married/living with partner	Benin	BEN	1	Broadly liberal	2.60407	201718	19	2	14	2
BJ7	19	41	6	492569	23	19	alibori rural	Rural	No education	Poorest	No	No	1	Islamic	No	No	No insurance coverage	Married/living with partner	Benin	BEN	1	Broadly liberal	2.60407	201718	19	2	14	2
BJ7	19	43	2	492569	37	19	alibori rural	Rural	No education	Middle	No	No	5	Islamic	Yes	Yes	No insurance coverage	Married/living with partner	Benin	BEN	1	Broadly liberal	2.60407	201718	19	2	14	2
BJ7	19	47	2	492569	30	19	alibori rural	Rural	No education	Middle	No	No	3	Islamic	Yes	Yes	No insurance coverage	Married/living with partner	Benin	BEN	1	Broadly liberal	2.60407	201718	19	2	14	2
BJ7	19	47	6	492569	15	19	alibori rural	Rural	Primary education	Middle	No	No	0	Islamic	No	No	No insurance coverage	Never in union	Benin	BEN	1	Broadly liberal	2.60407	201718	19	2	14	2
BJ7	19	49	8	492569	22	19	alibori rural	Rural	No education	Middle	No	No	1	Islamic	No	No	No insurance coverage	Married/living with partner	Benin	BEN	1	Broadly liberal	2.60407	201718	19	2	14	2
BJ7	19	49	11	492569	23	19	alibori rural	Rural	No education	Middle	Yes	Yes	2	Islamic	No	No	No insurance coverage	Married/living with partner	Benin	BEN	1	Broadly liberal	2.60407	201718	19	2	14	2
BJ7	19	51	2	492569	42	19	alibori rural	Rural	No education	Poorer	No	No	4	Islamic	Yes	Yes	No insurance coverage	Married/living with partner	Benin	BEN	1	Broadly liberal	2.60407	201718	19	2	14	2
BJ7	20	8	1	2266074	40	20	alibori rural	Rural	No education	Richer	No	No	7	Christianity	No	No	No insurance coverage	Married/living with partner	Benin	BEN	1	Broadly liberal	2.60407	201718	20	2	14	2
BJ7	20	17	2	2266074	25	20	alibori rural	Rural	Secondary education	Richer	No	No	1	Christianity	No	No	No insurance coverage	Married/living with partner	Benin	BEN	1	Broadly liberal	2.60407	201718	20	2	14	2
BJ7	20	25	2	2266074	47	20	alibori rural	Rural	No education	Middle	No	No	4	Christianity	No	Yes	No insurance coverage	Married/living with partner	Benin	BEN	1	Broadly liberal	2.60407	201718	20	2	14	2
BJ7	20	33	2	2266074	30	20	alibori rural	Rural	No education	Poorer	Yes	Yes	4	Christianity	No	No	No insurance coverage	Married/living with partner	Benin	BEN	1	Broadly liberal	2.60407	201718	20	2	14	2
BJ7	20	50	2	2266074	22	20	alibori rural	Rural	Primary education	Poorer	No	No	2	Islamic	No	No	No insurance coverage	Married/living with partner	Benin	BEN	1	Broadly liberal	2.60407	201718	20	2	14	2
BJ7	20	59	1	2266074	30	20	alibori rural	Rural	No education	Poorer	No	No	2	Christianity	No	Yes	No insurance coverage	Married/living with partner	Benin	BEN	1	Broadly liberal	2.60407	201718	20	2	14	2
BJ7	20	67	1	2266074	36	20	alibori rural	Rural	No education	Middle	Yes	Yes	5	Christianity	No	No	No insurance coverage	Married/living with partner	Benin	BEN	1	Broadly liberal	2.60407	201718	20	2	14	2
BJ7	20	67	2	2266074	16	20	alibori rural	Rural	Primary education	Middle	No	No	0	Islamic	No	No	No insurance coverage	Never in union	Benin	BEN	1	Broadly liberal	2.60407	201718	20	2	14	2
BJ7	20	76	2	2266074	29	20	alibori rural	Rural	No education	Richer	No	No	2	Christianity	No	Yes	No insurance coverage	Married/living with partner	Benin	BEN	1	Broadly liberal	2.60407	201718	20	2	14	2
BJ7	20	84	2	2266074	32	20	alibori rural	Rural	Primary education	Poorer	No	No	2	Islamic	No	No	No insurance coverage	Married/living with partner	Benin	BEN	1	Broadly liberal	2.60407	201718	20	2	14	2
BJ7	20	143	2	2266074	18	20	alibori rural	Rural	No education	Poorer	No	No	0	Islamic	Yes	No	No insurance coverage	Married/living with partner	Benin	BEN	1	Broadly liberal	2.60407	201718	20	2	14	2
BJ7	20	152	2	2266074	47	20	alibori rural	Rural	No education	Middle	No	No	6	Islamic	No	Yes	No insurance coverage	Married/living with partner	Benin	BEN	1	Broadly liberal	2.60407	201718	20	2	14	2
BJ7	20	160	1	2266074	39	20	alibori rural	Rural	No education	Poorer	No	No	7	Others	Yes	Yes	No insurance coverage	Widowed/divorced/separated	Benin	BEN	1	Broadly liberal	2.60407	201718	20	2	14	2
BJ7	20	160	3	2266074	21	20	alibori rural	Rural	Secondary education	Poorer	Yes	No	0	Others	Yes	Yes	No insurance coverage	Never in union	Benin	BEN	1	Broadly liberal	2.60407	201718	20	2	14	2
BJ7	20	160	5	2266074	16	20	alibori rural	Rural	Secondary education	Poorer	No	No	0	Others	No	Yes	No insurance coverage	Never in union	Benin	BEN	1	Broadly liberal	2.60407	201718	20	2	14	2
BJ7	20	177	1	2266074	18	20	alibori rural	Rural	Secondary education	Poorer	No	No	1	Christianity	No	Yes	No insurance coverage	Never in union	Benin	BEN	1	Broadly liberal	2.60407	201718	20	2	14	2
BJ7	20	177	3	2266074	17	20	alibori rural	Rural	Primary education	Poorer	No	No	1	Christianity	No	Yes	No insurance coverage	Never in union	Benin	BEN	1	Broadly liberal	2.60407	201718	20	2	14	2
BJ7	20	186	2	2266074	28	20	alibori rural	Rural	No education	Middle	Yes	No	3	Christianity	No	Yes	No insurance coverage	Married/living with partner	Benin	BEN	1	Broadly liberal	2.60407	201718	20	2	14	2
BJ7	20	194	2	2266074	44	20	alibori rural	Rural	No education	Middle	No	No	5	Christianity	No	Yes	No insurance coverage	Married/living with partner	Benin	BEN	1	Broadly liberal	2.60407	201718	20	2	14	2
BJ7	20	194	3	2266074	17	20	alibori rural	Rural	Secondary education	Middle	No	No	0	Christianity	No	Yes	No insurance coverage	Never in union	Benin	BEN	1	Broadly liberal	2.60407	201718	20	2	14	2
BJ7	20	194	4	2266074	15	20	alibori rural	Rural	Secondary education	Middle	No	No	0	Christianity	No	Yes	No insurance coverage	Never in union	Benin	BEN	1	Broadly liberal	2.60407	201718	20	2	14	2
BJ7	20	211	2	2266074	28	20	alibori rural	Rural	No education	Poorest	No	No	2	Christianity	No	Yes	No insurance coverage	Married/living with partner	Benin	BEN	1	Broadly liberal	2.60407	201718	20	2	14	2
BJ7	20	220	2	2266074	45	20	alibori rural	Rural	No education	Richest	Yes	Yes	6	Christianity	No	Yes	Covered by health insurance	Married/living with partner	Benin	BEN	1	Broadly liberal	2.60407	201718	20	2	14	2
BJ7	21	2	1	1455889	30	21	alibori rural	Rural	No education	Poorest	No	No	6	Islamic	No	No	No insurance coverage	Married/living with partner	Benin	BEN	1	Broadly liberal	2.60407	201718	21	2	14	2
BJ7	21	8	1	1455889	33	21	alibori rural	Rural	No education	Poorest	Yes	Yes	7	Islamic	No	No	No insurance coverage	Married/living with partner	Benin	BEN	1	Broadly liberal	2.60407	201718	21	2	14	2
BJ7	21	14	1	1455889	22	21	alibori rural	Rural	No education	Poorest	No	No	1	Islamic	No	No	No insurance coverage	Married/living with partner	Benin	BEN	1	Broadly liberal	2.60407	201718	21	2	14	2
BJ7	21	21	2	1455889	31	21	alibori rural	Rural	No education	Poorer	No	No	5	Islamic	Yes	Yes	No insurance coverage	Married/living with partner	Benin	BEN	1	Broadly liberal	2.60407	201718	21	2	14	2
BJ7	21	27	2	1455889	36	21	alibori rural	Rural	No education	Poorer	No	No	3	Islamic	No	No	No insurance coverage	Married/living with partner	Benin	BEN	1	Broadly liberal	2.60407	201718	21	2	14	2
BJ7	21	34	1	1455889	26	21	alibori rural	Rural	No education	Middle	No	No	3	Islamic	No	No	No insurance coverage	Married/living with partner	Benin	BEN	1	Broadly liberal	2.60407	201718	21	2	14	2
BJ7	21	40	2	1455889	30	21	alibori rural	Rural	No education	Poorest	No	No	3	Islamic	No	Yes	No insurance coverage	Married/living with partner	Benin	BEN	1	Broadly liberal	2.60407	201718	21	2	14	2
BJ7	21	53	1	1455889	29	21	alibori rural	Rural	No education	Poorer	No	No	4	Islamic	No	Yes	No insurance coverage	Married/living with partner	Benin	BEN	1	Broadly liberal	2.60407	201718	21	2	14	2
BJ7	21	59	1	1455889	23	21	alibori rural	Rural	No education	Poorest	No	No	3	Islamic	No	No	No insurance coverage	Married/living with partner	Benin	BEN	1	Broadly liberal	2.60407	201718	21	2	14	2
BJ7	21	79	2	1455889	30	21	alibori rural	Rural	No education	Poorest	No	No	1	Islamic	No	No	No insurance coverage	Married/living with partner	Benin	BEN	1	Broadly liberal	2.60407	201718	21	2	14	2
BJ7	21	85	2	1455889	28	21	alibori rural	Rural	No education	Poorer	No	No	3	Islamic	No	No	No insurance coverage	Married/living with partner	Benin	BEN	1	Broadly liberal	2.60407	201718	21	2	14	2
BJ7	21	92	2	1455889	38	21	alibori rural	Rural	No education	Poorer	No	No	4	Islamic	No	Yes	No insurance coverage	Married/living with partner	Benin	BEN	1	Broadly liberal	2.60407	201718	21	2	14	2
BJ7	21	98	2	1455889	41	21	alibori rural	Rural	No education	Poorest	No	No	8	Islamic	No	Yes	No insurance coverage	Married/living with partner	Benin	BEN	1	Broadly liberal	2.60407	201718	21	2	14	2
BJ7	21	98	3	1455889	19	21	alibori rural	Rural	No education	Poorest	No	No	0	Islamic	No	Yes	No insurance coverage	Married/living with partner	Benin	BEN	1	Broadly liberal	2.60407	201718	21	2	14	2
BJ7	21	98	4	1455889	16	21	alibori rural	Rural	No education	Poorest	No	No	0	Islamic	No	Yes	No insurance coverage	Never in union	Benin	BEN	1	Broadly liberal	2.60407	201718	21	2	14	2
BJ7	21	104	2	1455889	29	21	alibori rural	Rural	No education	Poorest	No	No	4	Islamic	No	Yes	No insurance coverage	Married/living with partner	Benin	BEN	1	Broadly liberal	2.60407	201718	21	2	14	2
BJ7	21	111	2	1455889	38	21	alibori rural	Rural	No education	Poorer	Yes	Yes	6	Islamic	No	No	No insurance coverage	Married/living with partner	Benin	BEN	1	Broadly liberal	2.60407	201718	21	2	14	2
BJ7	21	117	2	1455889	33	21	alibori rural	Rural	No education	Poorest	No	No	6	Islamic	No	Yes	No insurance coverage	Married/living with partner	Benin	BEN	1	Broadly liberal	2.60407	201718	21	2	14	2
BJ7	21	124	2	1455889	24	21	alibori rural	Rural	No education	Poorest	No	No	2	Islamic	No	Yes	No insurance coverage	Married/living with partner	Benin	BEN	1	Broadly liberal	2.60407	201718	21	2	14	2
BJ7	21	124	5	1455889	23	21	alibori rural	Rural	No education	Poorest	No	No	2	Islamic	No	Yes	No insurance coverage	Married/living with partner	Benin	BEN	1	Broadly liberal	2.60407	201718	21	2	14	2
BJ7	21	130	2	1455889	26	21	alibori rural	Rural	No education	Poorest	No	No	4	Islamic	No	No	No insurance coverage	Married/living with partner	Benin	BEN	1	Broadly liberal	2.60407	201718	21	2	14	2
BJ7	21	137	1	1455889	28	21	alibori rural	Rural	No education	Poorest	No	No	3	Islamic	No	No	No insurance coverage	Married/living with partner	Benin	BEN	1	Broadly liberal	2.60407	201718	21	2	14	2
BJ7	21	143	2	1455889	32	21	alibori rural	Rural	No education	Poorer	No	No	5	Islamic	No	No	No insurance coverage	Married/living with partner	Benin	BEN	1	Broadly liberal	2.60407	201718	21	2	14	2
BJ7	21	149	1	1455889	34	21	alibori rural	Rural	No education	Poorest	No	No	7	Islamic	Yes	Yes	No insurance coverage	Married/living with partner	Benin	BEN	1	Broadly liberal	2.60407	201718	21	2	14	2
BJ7	21	156	2	1455889	22	21	alibori rural	Rural	No education	Middle	No	No	2	Islamic	No	Yes	No insurance coverage	Married/living with partner	Benin	BEN	1	Broadly liberal	2.60407	201718	21	2	14	2
BJ7	22	5	2	945416	42	22	alibori rural	Rural	No education	Richer	No	No	6	Islamic	No	Yes	No insurance coverage	Married/living with partner	Benin	BEN	1	Broadly liberal	2.60407	201718	22	2	14	2
BJ7	22	5	6	945416	35	22	alibori rural	Rural	Primary education	Richer	No	No	5	Islamic	No	No	No insurance coverage	Married/living with partner	Benin	BEN	1	Broadly liberal	2.60407	201718	22	2	14	2
BJ7	22	16	2	945416	34	22	alibori rural	Rural	No education	Middle	Yes	Yes	6	Christianity	No	No	No insurance coverage	Married/living with partner	Benin	BEN	1	Broadly liberal	2.60407	201718	22	2	14	2
BJ7	22	22	2	945416	22	22	alibori rural	Rural	No education	Middle	No	No	2	Christianity	Yes	Yes	No insurance coverage	Married/living with partner	Benin	BEN	1	Broadly liberal	2.60407	201718	22	2	14	2
BJ7	22	33	2	945416	28	22	alibori rural	Rural	No education	Middle	No	No	2	Christianity	No	Yes	No insurance coverage	Married/living with partner	Benin	BEN	1	Broadly liberal	2.60407	201718	22	2	14	2
BJ7	22	38	2	945416	39	22	alibori rural	Rural	No education	Middle	Yes	Yes	5	Christianity	No	No	No insurance coverage	Married/living with partner	Benin	BEN	1	Broadly liberal	2.60407	201718	22	2	14	2
BJ7	22	44	2	945416	21	22	alibori rural	Rural	No education	Poorer	No	No	1	Christianity	No	Yes	No insurance coverage	Married/living with partner	Benin	BEN	1	Broadly liberal	2.60407	201718	22	2	14	2
BJ7	22	49	1	945416	45	22	alibori rural	Rural	No education	Poorer	No	No	4	Islamic	No	No	No insurance coverage	Widowed/divorced/separated	Benin	BEN	1	Broadly liberal	2.60407	201718	22	2	14	2
BJ7	22	49	4	945416	18	22	alibori rural	Rural	No education	Poorer	Yes	No	0	Christianity	No	No	No insurance coverage	Never in union	Benin	BEN	1	Broadly liberal	2.60407	201718	22	2	14	2
BJ7	22	49	5	945416	16	22	alibori rural	Rural	No education	Poorer	Yes	No	0	Christianity	No	No	No insurance coverage	Never in union	Benin	BEN	1	Broadly liberal	2.60407	201718	22	2	14	2
BJ7	22	49	6	945416	19	22	alibori rural	Rural	Primary education	Poorer	No	No	1	Islamic	No	No	No insurance coverage	Never in union	Benin	BEN	1	Broadly liberal	2.60407	201718	22	2	14	2
BJ7	22	49	8	945416	15	22	alibori rural	Rural	Primary education	Poorer	No	No	0	Christianity	No	No	No insurance coverage	Never in union	Benin	BEN	1	Broadly liberal	2.60407	201718	22	2	14	2
BJ7	22	55	2	945416	30	22	alibori rural	Rural	No education	Middle	No	No	4	Christianity	No	Yes	No insurance coverage	Married/living with partner	Benin	BEN	1	Broadly liberal	2.60407	201718	22	2	14	2
BJ7	22	60	1	945416	45	22	alibori rural	Rural	No education	Poorer	Yes	Yes	6	Islamic	No	No	No insurance coverage	Married/living with partner	Benin	BEN	1	Broadly liberal	2.60407	201718	22	2	14	2
BJ7	22	60	3	945416	16	22	alibori rural	Rural	No education	Poorer	Yes	No	0	Islamic	No	No	No insurance coverage	Never in union	Benin	BEN	1	Broadly liberal	2.60407	201718	22	2	14	2
BJ7	22	66	2	945416	38	22	alibori rural	Rural	No education	Richer	No	No	3	Christianity	No	Yes	No insurance coverage	Married/living with partner	Benin	BEN	1	Broadly liberal	2.60407	201718	22	2	14	2
BJ7	22	66	7	945416	16	22	alibori rural	Rural	No education	Richer	No	No	0	Christianity	No	No	No insurance coverage	Never in union	Benin	BEN	1	Broadly liberal	2.60407	201718	22	2	14	2
BJ7	22	66	13	945416	29	22	alibori rural	Rural	No education	Richer	No	No	1	Christianity	No	Yes	No insurance coverage	Married/living with partner	Benin	BEN	1	Broadly liberal	2.60407	201718	22	2	14	2
BJ7	22	71	2	945416	43	22	alibori rural	Rural	No education	Middle	No	No	5	Christianity	No	No	No insurance coverage	Married/living with partner	Benin	BEN	1	Broadly liberal	2.60407	201718	22	2	14	2
BJ7	22	71	7	945416	22	22	alibori rural	Rural	Primary education	Middle	Yes	Yes	1	Christianity	No	No	No insurance coverage	Married/living with partner	Benin	BEN	1	Broadly liberal	2.60407	201718	22	2	14	2
BJ7	22	82	2	945416	24	22	alibori rural	Rural	Primary education	Poorer	Yes	Yes	3	Christianity	No	No	No insurance coverage	Married/living with partner	Benin	BEN	1	Broadly liberal	2.60407	201718	22	2	14	2
BJ7	22	88	2	945416	20	22	alibori rural	Rural	No education	Poorest	No	No	2	Christianity	No	Yes	No insurance coverage	Married/living with partner	Benin	BEN	1	Broadly liberal	2.60407	201718	22	2	14	2
BJ7	22	93	1	945416	33	22	alibori rural	Rural	No education	Poorest	Yes	Yes	6	Christianity	No	Yes	No insurance coverage	Married/living with partner	Benin	BEN	1	Broadly liberal	2.60407	201718	22	2	14	2
BJ7	22	99	2	945416	22	22	alibori rural	Rural	No education	Poorest	No	No	3	Christianity	No	Yes	No insurance coverage	Married/living with partner	Benin	BEN	1	Broadly liberal	2.60407	201718	22	2	14	2
BJ7	22	110	5	945416	28	22	alibori rural	Rural	No education	Poorest	Yes	No	4	Christianity	No	Yes	No insurance coverage	Married/living with partner	Benin	BEN	1	Broadly liberal	2.60407	201718	22	2	14	2
BJ7	22	110	8	945416	25	22	alibori rural	Rural	No education	Poorest	No	No	2	Christianity	No	Yes	No insurance coverage	Married/living with partner	Benin	BEN	1	Broadly liberal	2.60407	201718	22	2	14	2
BJ7	22	115	5	945416	16	22	alibori rural	Rural	No education	Poorer	No	No	0	Christianity	No	No	No insurance coverage	Never in union	Benin	BEN	1	Broadly liberal	2.60407	201718	22	2	14	2
BJ7	22	121	2	945416	30	22	alibori rural	Rural	No education	Poorest	Yes	Yes	4	Christianity	No	Yes	No insurance coverage	Married/living with partner	Benin	BEN	1	Broadly liberal	2.60407	201718	22	2	14	2
BJ7	22	126	2	945416	30	22	alibori rural	Rural	No education	Poorer	No	No	4	Christianity	No	Yes	No insurance coverage	Married/living with partner	Benin	BEN	1	Broadly liberal	2.60407	201718	22	2	14	2
BJ7	22	132	2	945416	42	22	alibori rural	Rural	No education	Middle	No	No	7	Islamic	No	Yes	No insurance coverage	Married/living with partner	Benin	BEN	1	Broadly liberal	2.60407	201718	22	2	14	2
BJ7	22	137	2	945416	26	22	alibori rural	Rural	No education	Poorer	No	No	3	Christianity	No	Yes	No insurance coverage	Married/living with partner	Benin	BEN	1	Broadly liberal	2.60407	201718	22	2	14	2
BJ7	22	143	2	945416	17	22	alibori rural	Rural	No education	Poorest	No	No	0	Christianity	No	Yes	No insurance coverage	Married/living with partner	Benin	BEN	1	Broadly liberal	2.60407	201718	22	2	14	2
BJ7	23	2	2	1476527	18	23	alibori rural	Rural	Primary education	Poorer	No	No	0	Others	Yes	Yes	No insurance coverage	Never in union	Benin	BEN	1	Broadly liberal	2.60407	201718	23	2	14	2
BJ7	23	9	3	1476527	26	23	alibori rural	Rural	No education	Poorer	No	No	3	Islamic	No	No	No insurance coverage	Widowed/divorced/separated	Benin	BEN	1	Broadly liberal	2.60407	201718	23	2	14	2
BJ7	23	17	2	1476527	21	23	alibori rural	Rural	Secondary education	Richer	Yes	Yes	1	Islamic	Yes	Yes	No insurance coverage	Married/living with partner	Benin	BEN	1	Broadly liberal	2.60407	201718	23	2	14	2
BJ7	23	25	2	1476527	43	23	alibori rural	Rural	No education	Middle	No	No	6	Christianity	No	No	No insurance coverage	Married/living with partner	Benin	BEN	1	Broadly liberal	2.60407	201718	23	2	14	2
BJ7	23	25	4	1476527	38	23	alibori rural	Rural	No education	Middle	No	No	1	Christianity	No	No	No insurance coverage	Married/living with partner	Benin	BEN	1	Broadly liberal	2.60407	201718	23	2	14	2
BJ7	23	32	2	1476527	29	23	alibori rural	Rural	Primary education	Middle	Yes	Yes	4	Christianity	No	Yes	No insurance coverage	Married/living with partner	Benin	BEN	1	Broadly liberal	2.60407	201718	23	2	14	2
BJ7	23	40	1	1476527	28	23	alibori rural	Rural	No education	Poorer	Yes	No	4	Christianity	No	No	No insurance coverage	Married/living with partner	Benin	BEN	1	Broadly liberal	2.60407	201718	23	2	14	2
BJ7	23	48	1	1476527	47	23	alibori rural	Rural	No education	Richer	No	No	7	Islamic	Yes	Yes	No insurance coverage	Widowed/divorced/separated	Benin	BEN	1	Broadly liberal	2.60407	201718	23	2	14	2
BJ7	23	48	2	1476527	16	23	alibori rural	Rural	Secondary education	Richer	No	No	1	Christianity	Yes	Yes	No insurance coverage	Never in union	Benin	BEN	1	Broadly liberal	2.60407	201718	23	2	14	2
BJ7	23	63	2	1476527	35	23	alibori rural	Rural	No education	Middle	No	No	3	Christianity	Yes	Yes	No insurance coverage	Married/living with partner	Benin	BEN	1	Broadly liberal	2.60407	201718	23	2	14	2
BJ7	23	63	6	1476527	38	23	alibori rural	Rural	No education	Middle	No	No	4	Christianity	Yes	No	No insurance coverage	Married/living with partner	Benin	BEN	1	Broadly liberal	2.60407	201718	23	2	14	2
BJ7	23	70	2	1476527	18	23	alibori rural	Rural	No education	Richer	No	No	0	Christianity	No	Yes	No insurance coverage	Married/living with partner	Benin	BEN	1	Broadly liberal	2.60407	201718	23	2	14	2
BJ7	23	86	2	1476527	23	23	alibori rural	Rural	No education	Middle	No	No	3	Christianity	No	No	No insurance coverage	Married/living with partner	Benin	BEN	1	Broadly liberal	2.60407	201718	23	2	14	2
BJ7	23	93	2	1476527	30	23	alibori rural	Rural	No education	Poorer	Yes	No	6	Christianity	No	Yes	No insurance coverage	Married/living with partner	Benin	BEN	1	Broadly liberal	2.60407	201718	23	2	14	2
BJ7	23	101	2	1476527	19	23	alibori rural	Rural	No education	Middle	No	No	1	Islamic	No	Yes	No insurance coverage	Married/living with partner	Benin	BEN	1	Broadly liberal	2.60407	201718	23	2	14	2
BJ7	23	124	2	1476527	26	23	alibori rural	Rural	Secondary education	Middle	No	No	2	Christianity	No	Yes	No insurance coverage	Married/living with partner	Benin	BEN	1	Broadly liberal	2.60407	201718	23	2	14	2
BJ7	23	124	5	1476527	17	23	alibori rural	Rural	Secondary education	Middle	No	No	1	Christianity	No	Yes	No insurance coverage	Married/living with partner	Benin	BEN	1	Broadly liberal	2.60407	201718	23	2	14	2
BJ7	23	139	2	1476527	23	23	alibori rural	Rural	No education	Middle	No	No	2	Christianity	No	No	No insurance coverage	Married/living with partner	Benin	BEN	1	Broadly liberal	2.60407	201718	23	2	14	2
BJ7	23	147	2	1476527	28	23	alibori rural	Rural	No education	Richer	Yes	Yes	4	Islamic	No	Yes	No insurance coverage	Married/living with partner	Benin	BEN	1	Broadly liberal	2.60407	201718	23	2	14	2
BJ7	23	162	2	1476527	20	23	alibori rural	Rural	No education	Richer	No	No	0	Islamic	No	Yes	No insurance coverage	Married/living with partner	Benin	BEN	1	Broadly liberal	2.60407	201718	23	2	14	2
BJ7	23	185	1	1476527	23	23	alibori rural	Rural	Secondary education	Richest	No	No	0	Christianity	Yes	Yes	No insurance coverage	Never in union	Benin	BEN	1	Broadly liberal	2.60407	201718	23	2	14	2
BJ7	23	193	2	1476527	18	23	alibori rural	Rural	No education	Richer	No	No	1	Christianity	No	Yes	No insurance coverage	Married/living with partner	Benin	BEN	1	Broadly liberal	2.60407	201718	23	2	14	2
BJ7	24	6	2	696133	32	24	alibori urban	Urban	Secondary education	Richest	No	No	5	Christianity	Yes	Yes	Covered by health insurance	Married/living with partner	Benin	BEN	1	Broadly liberal	2.60407	201718	24	1	14	2
BJ7	24	15	2	696133	32	24	alibori urban	Urban	Secondary education	Richer	No	No	3	Christianity	No	Yes	No insurance coverage	Married/living with partner	Benin	BEN	1	Broadly liberal	2.60407	201718	24	1	14	2
BJ7	24	24	2	696133	37	24	alibori urban	Urban	No education	Richer	No	No	4	Islamic	No	Yes	No insurance coverage	Married/living with partner	Benin	BEN	1	Broadly liberal	2.60407	201718	24	1	14	2
BJ7	24	33	3	696133	21	24	alibori urban	Urban	Secondary education	Poorer	No	No	1	Christianity	No	Yes	No insurance coverage	Never in union	Benin	BEN	1	Broadly liberal	2.60407	201718	24	1	14	2
BJ7	24	42	1	696133	37	24	alibori urban	Urban	No education	Poorer	Yes	Yes	4	Christianity	No	Yes	No insurance coverage	Married/living with partner	Benin	BEN	1	Broadly liberal	2.60407	201718	24	1	14	2
BJ7	24	51	2	696133	33	24	alibori urban	Urban	No education	Richer	No	No	4	Islamic	No	Yes	No insurance coverage	Married/living with partner	Benin	BEN	1	Broadly liberal	2.60407	201718	24	1	14	2
BJ7	24	61	1	696133	38	24	alibori urban	Urban	Primary education	Richer	No	No	0	Islamic	No	No	No insurance coverage	Widowed/divorced/separated	Benin	BEN	1	Broadly liberal	2.60407	201718	24	1	14	2
BJ7	24	70	2	696133	33	24	alibori urban	Urban	No education	Richest	No	No	4	Islamic	Yes	Yes	No insurance coverage	Married/living with partner	Benin	BEN	1	Broadly liberal	2.60407	201718	24	1	14	2
BJ7	24	79	2	696133	31	24	alibori urban	Urban	Secondary education	Richest	No	No	2	Islamic	No	No	No insurance coverage	Married/living with partner	Benin	BEN	1	Broadly liberal	2.60407	201718	24	1	14	2
BJ7	24	88	2	696133	20	24	alibori urban	Urban	Primary education	Middle	No	No	1	Islamic	No	Yes	No insurance coverage	Married/living with partner	Benin	BEN	1	Broadly liberal	2.60407	201718	24	1	14	2
BJ7	24	97	2	696133	30	24	alibori urban	Urban	Primary education	Poorer	Yes	No	3	Christianity	No	Yes	No insurance coverage	Married/living with partner	Benin	BEN	1	Broadly liberal	2.60407	201718	24	1	14	2
BJ7	24	115	2	696133	38	24	alibori urban	Urban	No education	Richest	No	No	2	Islamic	No	Yes	No insurance coverage	Married/living with partner	Benin	BEN	1	Broadly liberal	2.60407	201718	24	1	14	2
BJ7	24	124	2	696133	35	24	alibori urban	Urban	No education	Poorest	Yes	No	6	Islamic	No	Yes	No insurance coverage	Married/living with partner	Benin	BEN	1	Broadly liberal	2.60407	201718	24	1	14	2
BJ7	24	124	4	696133	15	24	alibori urban	Urban	Primary education	Poorest	No	No	0	Islamic	No	Yes	No insurance coverage	Never in union	Benin	BEN	1	Broadly liberal	2.60407	201718	24	1	14	2
BJ7	24	133	1	696133	33	24	alibori urban	Urban	No education	Richer	Yes	No	2	Islamic	No	Yes	No insurance coverage	Married/living with partner	Benin	BEN	1	Broadly liberal	2.60407	201718	24	1	14	2
BJ7	24	142	2	696133	25	24	alibori urban	Urban	No education	Richer	Yes	No	4	Christianity	No	Yes	No insurance coverage	Married/living with partner	Benin	BEN	1	Broadly liberal	2.60407	201718	24	1	14	2
BJ7	24	151	2	696133	28	24	alibori urban	Urban	No education	Poorer	Yes	No	3	Islamic	No	No	No insurance coverage	Married/living with partner	Benin	BEN	1	Broadly liberal	2.60407	201718	24	1	14	2
BJ7	24	160	2	696133	33	24	alibori urban	Urban	Secondary education	Richest	Yes	No	3	Christianity	No	Yes	No insurance coverage	Married/living with partner	Benin	BEN	1	Broadly liberal	2.60407	201718	24	1	14	2
BJ7	24	187	5	696133	22	24	alibori urban	Urban	Secondary education	Richer	Yes	No	0	Christianity	No	Yes	No insurance coverage	Never in union	Benin	BEN	1	Broadly liberal	2.60407	201718	24	1	14	2
BJ7	24	196	2	696133	21	24	alibori urban	Urban	Primary education	Middle	Yes	No	1	Islamic	No	Yes	No insurance coverage	Married/living with partner	Benin	BEN	1	Broadly liberal	2.60407	201718	24	1	14	2
BJ7	24	214	2	696133	23	24	alibori urban	Urban	Secondary education	Richer	Yes	Yes	0	Christianity	No	Yes	No insurance coverage	Never in union	Benin	BEN	1	Broadly liberal	2.60407	201718	24	1	14	2
BJ7	24	223	1	696133	25	24	alibori urban	Urban	Secondary education	Poorer	No	No	1	Islamic	No	No	No insurance coverage	Never in union	Benin	BEN	1	Broadly liberal	2.60407	201718	24	1	14	2
BJ7	24	223	5	696133	15	24	alibori urban	Urban	Secondary education	Poorer	No	No	0	Islamic	No	No	No insurance coverage	Never in union	Benin	BEN	1	Broadly liberal	2.60407	201718	24	1	14	2
BJ7	25	2	2	1012112	39	25	alibori urban	Urban	Secondary education	Richest	Yes	No	5	Christianity	No	Yes	No insurance coverage	Married/living with partner	Benin	BEN	1	Broadly liberal	2.60407	201718	25	1	14	2
BJ7	25	2	8	1012112	18	25	alibori urban	Urban	Primary education	Richest	Yes	No	0	Christianity	No	No	No insurance coverage	Never in union	Benin	BEN	1	Broadly liberal	2.60407	201718	25	1	14	2
BJ7	25	10	2	1012112	22	25	alibori urban	Urban	No education	Richest	No	No	2	Islamic	No	Yes	No insurance coverage	Married/living with partner	Benin	BEN	1	Broadly liberal	2.60407	201718	25	1	14	2
BJ7	25	18	2	1012112	34	25	alibori urban	Urban	Secondary education	Richest	Yes	No	6	Islamic	No	Yes	No insurance coverage	Married/living with partner	Benin	BEN	1	Broadly liberal	2.60407	201718	25	1	14	2
BJ7	25	18	3	1012112	17	25	alibori urban	Urban	Secondary education	Richest	No	No	0	Islamic	No	Yes	No insurance coverage	Never in union	Benin	BEN	1	Broadly liberal	2.60407	201718	25	1	14	2
BJ7	25	27	2	1012112	32	25	alibori urban	Urban	No education	Richest	Yes	Yes	5	Christianity	No	Yes	No insurance coverage	Married/living with partner	Benin	BEN	1	Broadly liberal	2.60407	201718	25	1	14	2
BJ7	25	35	2	1012112	39	25	alibori urban	Urban	Secondary education	Richest	No	No	3	Islamic	No	Yes	No insurance coverage	Married/living with partner	Benin	BEN	1	Broadly liberal	2.60407	201718	25	1	14	2
BJ7	25	43	2	1012112	40	25	alibori urban	Urban	No education	Richest	Yes	Yes	4	Christianity	No	Yes	No insurance coverage	Married/living with partner	Benin	BEN	1	Broadly liberal	2.60407	201718	25	1	14	2
BJ7	25	43	3	1012112	17	25	alibori urban	Urban	Secondary education	Richest	No	No	0	Christianity	No	Yes	No insurance coverage	Never in union	Benin	BEN	1	Broadly liberal	2.60407	201718	25	1	14	2
BJ7	25	68	2	1012112	30	25	alibori urban	Urban	Secondary education	Richest	No	No	2	Islamic	No	No	No insurance coverage	Married/living with partner	Benin	BEN	1	Broadly liberal	2.60407	201718	25	1	14	2
BJ7	25	76	2	1012112	22	25	alibori urban	Urban	Secondary education	Richest	No	No	2	Islamic	No	Yes	No insurance coverage	Married/living with partner	Benin	BEN	1	Broadly liberal	2.60407	201718	25	1	14	2
BJ7	25	76	6	1012112	17	25	alibori urban	Urban	Primary education	Richest	Yes	Yes	1	Islamic	No	Yes	No insurance coverage	Married/living with partner	Benin	BEN	1	Broadly liberal	2.60407	201718	25	1	14	2
BJ7	25	93	2	1012112	29	25	alibori urban	Urban	Primary education	Richer	Yes	Yes	2	Christianity	No	Yes	No insurance coverage	Married/living with partner	Benin	BEN	1	Broadly liberal	2.60407	201718	25	1	14	2
BJ7	25	101	2	1012112	36	25	alibori urban	Urban	No education	Middle	No	No	4	Islamic	No	No	No insurance coverage	Married/living with partner	Benin	BEN	1	Broadly liberal	2.60407	201718	25	1	14	2
BJ7	25	110	2	1012112	35	25	alibori urban	Urban	No education	Richest	Yes	Yes	5	Islamic	No	Yes	No insurance coverage	Married/living with partner	Benin	BEN	1	Broadly liberal	2.60407	201718	25	1	14	2
BJ7	25	118	6	1012112	20	25	alibori urban	Urban	No education	Richest	No	No	1	Islamic	No	Yes	No insurance coverage	Married/living with partner	Benin	BEN	1	Broadly liberal	2.60407	201718	25	1	14	2
BJ7	25	118	7	1012112	17	25	alibori urban	Urban	No education	Richest	No	No	0	Islamic	No	Yes	No insurance coverage	Never in union	Benin	BEN	1	Broadly liberal	2.60407	201718	25	1	14	2
BJ7	25	118	8	1012112	15	25	alibori urban	Urban	No education	Richest	No	No	0	Islamic	No	Yes	No insurance coverage	Never in union	Benin	BEN	1	Broadly liberal	2.60407	201718	25	1	14	2
BJ7	25	126	2	1012112	33	25	alibori urban	Urban	No education	Richer	No	No	5	Islamic	No	Yes	No insurance coverage	Married/living with partner	Benin	BEN	1	Broadly liberal	2.60407	201718	25	1	14	2
BJ7	25	135	2	1012112	27	25	alibori urban	Urban	Primary education	Richest	No	No	1	Islamic	No	No	No insurance coverage	Married/living with partner	Benin	BEN	1	Broadly liberal	2.60407	201718	25	1	14	2
BJ7	25	143	2	1012112	31	25	alibori urban	Urban	Secondary education	Richer	No	No	1	Islamic	No	Yes	No insurance coverage	Married/living with partner	Benin	BEN	1	Broadly liberal	2.60407	201718	25	1	14	2
BJ7	25	151	2	1012112	28	25	alibori urban	Urban	Secondary education	Richest	Yes	No	5	Islamic	No	No	Covered by health insurance	Married/living with partner	Benin	BEN	1	Broadly liberal	2.60407	201718	25	1	14	2
BJ7	25	168	4	1012112	26	25	alibori urban	Urban	Higher education	Richest	Yes	No	1	Islamic	No	No	No insurance coverage	Married/living with partner	Benin	BEN	1	Broadly liberal	2.60407	201718	25	1	14	2
BJ7	25	176	2	1012112	32	25	alibori urban	Urban	Secondary education	Richest	No	No	3	Christianity	No	Yes	No insurance coverage	Married/living with partner	Benin	BEN	1	Broadly liberal	2.60407	201718	25	1	14	2
BJ7	25	184	1	1012112	34	25	alibori urban	Urban	No education	Richer	No	No	4	Christianity	No	No	No insurance coverage	Widowed/divorced/separated	Benin	BEN	1	Broadly liberal	2.60407	201718	25	1	14	2
BJ7	25	184	3	1012112	17	25	alibori urban	Urban	Primary education	Richer	Yes	No	0	Christianity	No	No	No insurance coverage	Never in union	Benin	BEN	1	Broadly liberal	2.60407	201718	25	1	14	2
BJ7	25	193	2	1012112	33	25	alibori urban	Urban	Secondary education	Richest	No	No	3	Christianity	No	Yes	No insurance coverage	Married/living with partner	Benin	BEN	1	Broadly liberal	2.60407	201718	25	1	14	2
BJ7	25	209	2	1012112	27	25	alibori urban	Urban	No education	Richer	No	No	3	Islamic	No	Yes	No insurance coverage	Married/living with partner	Benin	BEN	1	Broadly liberal	2.60407	201718	25	1	14	2
BJ7	26	1	2	825984	45	26	alibori urban	Urban	No education	Poorest	No	No	6	Islamic	No	Yes	No insurance coverage	Married/living with partner	Benin	BEN	1	Broadly liberal	2.60407	201718	26	1	14	2
BJ7	26	1	4	825984	18	26	alibori urban	Urban	Primary education	Poorest	No	No	0	Islamic	No	No	No insurance coverage	Never in union	Benin	BEN	1	Broadly liberal	2.60407	201718	26	1	14	2
BJ7	26	1	9	825984	22	26	alibori urban	Urban	No education	Poorest	No	No	0	Islamic	No	No	No insurance coverage	Married/living with partner	Benin	BEN	1	Broadly liberal	2.60407	201718	26	1	14	2
BJ7	26	1	10	825984	24	26	alibori urban	Urban	No education	Poorest	No	No	1	Islamic	No	Yes	No insurance coverage	Married/living with partner	Benin	BEN	1	Broadly liberal	2.60407	201718	26	1	14	2
BJ7	26	1	11	825984	18	26	alibori urban	Urban	No education	Poorest	No	No	0	Islamic	No	No	No insurance coverage	Married/living with partner	Benin	BEN	1	Broadly liberal	2.60407	201718	26	1	14	2
BJ7	26	8	3	825984	21	26	alibori urban	Urban	No education	Poorest	No	No	2	Islamic	Yes	Yes	No insurance coverage	Married/living with partner	Benin	BEN	1	Broadly liberal	2.60407	201718	26	1	14	2
BJ7	26	15	2	825984	35	26	alibori urban	Urban	No education	Poorest	No	No	7	Islamic	No	No	No insurance coverage	Widowed/divorced/separated	Benin	BEN	1	Broadly liberal	2.60407	201718	26	1	14	2
BJ7	26	37	2	825984	41	26	alibori urban	Urban	No education	Poorest	No	No	5	Islamic	Yes	Yes	No insurance coverage	Married/living with partner	Benin	BEN	1	Broadly liberal	2.60407	201718	26	1	14	2
BJ7	26	37	3	825984	18	26	alibori urban	Urban	No education	Poorest	No	No	0	Islamic	No	Yes	No insurance coverage	Never in union	Benin	BEN	1	Broadly liberal	2.60407	201718	26	1	14	2
BJ7	26	37	7	825984	39	26	alibori urban	Urban	No education	Poorest	No	No	5	Islamic	No	Yes	No insurance coverage	Married/living with partner	Benin	BEN	1	Broadly liberal	2.60407	201718	26	1	14	2
BJ7	26	37	12	825984	18	26	alibori urban	Urban	No education	Poorest	No	No	0	Islamic	No	Yes	No insurance coverage	Never in union	Benin	BEN	1	Broadly liberal	2.60407	201718	26	1	14	2
BJ7	26	51	2	825984	33	26	alibori urban	Urban	No education	Poorer	No	No	5	Islamic	Yes	Yes	No insurance coverage	Married/living with partner	Benin	BEN	1	Broadly liberal	2.60407	201718	26	1	14	2
BJ7	26	58	4	825984	20	26	alibori urban	Urban	No education	Poorest	No	No	1	Islamic	No	Yes	No insurance coverage	Married/living with partner	Benin	BEN	1	Broadly liberal	2.60407	201718	26	1	14	2
BJ7	26	58	6	825984	23	26	alibori urban	Urban	Primary education	Poorest	Yes	Yes	3	Islamic	No	Yes	No insurance coverage	Married/living with partner	Benin	BEN	1	Broadly liberal	2.60407	201718	26	1	14	2
BJ7	26	58	9	825984	15	26	alibori urban	Urban	No education	Poorest	No	No	0	Islamic	No	No	No insurance coverage	Never in union	Benin	BEN	1	Broadly liberal	2.60407	201718	26	1	14	2
BJ7	26	80	5	825984	19	26	alibori urban	Urban	No education	Poorer	No	No	0	Islamic	No	Yes	No insurance coverage	Never in union	Benin	BEN	1	Broadly liberal	2.60407	201718	26	1	14	2
BJ7	26	87	2	825984	28	26	alibori urban	Urban	No education	Poorer	No	No	2	Islamic	No	Yes	No insurance coverage	Married/living with partner	Benin	BEN	1	Broadly liberal	2.60407	201718	26	1	14	2
BJ7	26	87	8	825984	15	26	alibori urban	Urban	No education	Poorer	No	No	0	Islamic	No	No	No insurance coverage	Never in union	Benin	BEN	1	Broadly liberal	2.60407	201718	26	1	14	2
BJ7	26	108	3	825984	17	26	alibori urban	Urban	Secondary education	Middle	No	No	1	Islamic	No	No	No insurance coverage	Never in union	Benin	BEN	1	Broadly liberal	2.60407	201718	26	1	14	2
BJ7	26	115	2	825984	18	26	alibori urban	Urban	No education	Poorest	No	No	0	Islamic	No	Yes	No insurance coverage	Married/living with partner	Benin	BEN	1	Broadly liberal	2.60407	201718	26	1	14	2
BJ7	26	122	2	825984	20	26	alibori urban	Urban	Secondary education	Middle	No	No	0	Islamic	Yes	Yes	No insurance coverage	Never in union	Benin	BEN	1	Broadly liberal	2.60407	201718	26	1	14	2
BJ7	26	136	2	825984	48	26	alibori urban	Urban	No education	Poorer	No	No	4	Islamic	No	No	No insurance coverage	Married/living with partner	Benin	BEN	1	Broadly liberal	2.60407	201718	26	1	14	2
BJ7	26	144	2	825984	32	26	alibori urban	Urban	No education	Poorest	No	No	4	Christianity	No	No	No insurance coverage	Married/living with partner	Benin	BEN	1	Broadly liberal	2.60407	201718	26	1	14	2
BJ7	26	151	2	825984	42	26	alibori urban	Urban	No education	Richer	No	No	7	Islamic	No	No	No insurance coverage	Married/living with partner	Benin	BEN	1	Broadly liberal	2.60407	201718	26	1	14	2
BJ7	26	172	2	825984	31	26	alibori urban	Urban	No education	Richer	No	No	3	Islamic	Yes	Yes	No insurance coverage	Married/living with partner	Benin	BEN	1	Broadly liberal	2.60407	201718	26	1	14	2
BJ7	26	179	2	825984	27	26	alibori urban	Urban	Primary education	Middle	Yes	Yes	2	Christianity	No	No	No insurance coverage	Married/living with partner	Benin	BEN	1	Broadly liberal	2.60407	201718	26	1	14	2
BJ7	26	179	6	825984	22	26	alibori urban	Urban	Secondary education	Middle	Yes	No	1	Christianity	No	No	No insurance coverage	Married/living with partner	Benin	BEN	1	Broadly liberal	2.60407	201718	26	1	14	2
BJ7	27	1	2	1406053	38	27	alibori rural	Rural	No education	Middle	No	No	7	Islamic	No	No	No insurance coverage	Married/living with partner	Benin	BEN	1	Broadly liberal	2.60407	201718	27	2	14	2
BJ7	27	1	8	1406053	43	27	alibori rural	Rural	No education	Middle	No	No	3	Islamic	No	No	No insurance coverage	Married/living with partner	Benin	BEN	1	Broadly liberal	2.60407	201718	27	2	14	2
BJ7	27	1	9	1406053	15	27	alibori rural	Rural	No education	Middle	No	No	0	Islamic	No	No	No insurance coverage	Never in union	Benin	BEN	1	Broadly liberal	2.60407	201718	27	2	14	2
BJ7	27	1	12	1406053	43	27	alibori rural	Rural	No education	Middle	No	No	3	Islamic	No	No	No insurance coverage	Married/living with partner	Benin	BEN	1	Broadly liberal	2.60407	201718	27	2	14	2
BJ7	27	6	2	1406053	40	27	alibori rural	Rural	No education	Poorest	No	No	8	Islamic	No	No	No insurance coverage	Married/living with partner	Benin	BEN	1	Broadly liberal	2.60407	201718	27	2	14	2
BJ7	27	6	3	1406053	17	27	alibori rural	Rural	No education	Poorest	No	No	0	Islamic	No	No	No insurance coverage	Never in union	Benin	BEN	1	Broadly liberal	2.60407	201718	27	2	14	2
BJ7	27	16	2	1406053	18	27	alibori rural	Rural	No education	Poorest	No	No	0	Islamic	No	No	No insurance coverage	Married/living with partner	Benin	BEN	1	Broadly liberal	2.60407	201718	27	2	14	2
BJ7	27	16	3	1406053	15	27	alibori rural	Rural	No education	Poorest	No	No	0	Islamic	No	No	No insurance coverage	Never in union	Benin	BEN	1	Broadly liberal	2.60407	201718	27	2	14	2
BJ7	27	21	2	1406053	43	27	alibori rural	Rural	No education	Poorest	Yes	Yes	4	Islamic	No	Yes	No insurance coverage	Married/living with partner	Benin	BEN	1	Broadly liberal	2.60407	201718	27	2	14	2
BJ7	27	36	2	1406053	22	27	alibori rural	Rural	No education	Poorest	No	No	2	Islamic	No	No	No insurance coverage	Married/living with partner	Benin	BEN	1	Broadly liberal	2.60407	201718	27	2	14	2
BJ7	27	41	2	1406053	38	27	alibori rural	Rural	No education	Poorest	No	No	6	Islamic	No	No	No insurance coverage	Married/living with partner	Benin	BEN	1	Broadly liberal	2.60407	201718	27	2	14	2
BJ7	27	46	2	1406053	21	27	alibori rural	Rural	No education	Poorest	No	No	3	Islamic	No	No	No insurance coverage	Married/living with partner	Benin	BEN	1	Broadly liberal	2.60407	201718	27	2	14	2
BJ7	27	51	4	1406053	18	27	alibori rural	Rural	No education	Poorest	Yes	No	0	Islamic	No	No	No insurance coverage	Never in union	Benin	BEN	1	Broadly liberal	2.60407	201718	27	2	14	2
BJ7	27	51	5	1406053	15	27	alibori rural	Rural	No education	Poorest	No	No	0	Islamic	No	No	No insurance coverage	Never in union	Benin	BEN	1	Broadly liberal	2.60407	201718	27	2	14	2
BJ7	27	51	15	1406053	45	27	alibori rural	Rural	No education	Poorest	No	No	8	Islamic	No	No	No insurance coverage	Married/living with partner	Benin	BEN	1	Broadly liberal	2.60407	201718	27	2	14	2
BJ7	27	56	2	1406053	31	27	alibori rural	Rural	No education	Poorest	Yes	No	4	Islamic	No	No	No insurance coverage	Married/living with partner	Benin	BEN	1	Broadly liberal	2.60407	201718	27	2	14	2
BJ7	27	61	2	1406053	25	27	alibori rural	Rural	No education	Poorest	Yes	No	2	Islamic	No	No	No insurance coverage	Married/living with partner	Benin	BEN	1	Broadly liberal	2.60407	201718	27	2	14	2
BJ7	27	61	5	1406053	21	27	alibori rural	Rural	No education	Poorest	Yes	No	1	Islamic	No	No	No insurance coverage	Married/living with partner	Benin	BEN	1	Broadly liberal	2.60407	201718	27	2	14	2
BJ7	27	66	2	1406053	23	27	alibori rural	Rural	No education	Poorer	No	No	3	Islamic	No	No	No insurance coverage	Married/living with partner	Benin	BEN	1	Broadly liberal	2.60407	201718	27	2	14	2
BJ7	27	71	2	1406053	26	27	alibori rural	Rural	No education	Poorest	No	No	3	Islamic	No	No	No insurance coverage	Married/living with partner	Benin	BEN	1	Broadly liberal	2.60407	201718	27	2	14	2
BJ7	27	81	2	1406053	48	27	alibori rural	Rural	No education	Poorest	No	No	7	Islamic	No	No	No insurance coverage	Married/living with partner	Benin	BEN	1	Broadly liberal	2.60407	201718	27	2	14	2
BJ7	27	81	4	1406053	17	27	alibori rural	Rural	No education	Poorest	No	No	0	Islamic	No	No	No insurance coverage	Married/living with partner	Benin	BEN	1	Broadly liberal	2.60407	201718	27	2	14	2
BJ7	27	81	5	1406053	20	27	alibori rural	Rural	No education	Poorest	Yes	No	0	Islamic	No	Yes	No insurance coverage	Never in union	Benin	BEN	1	Broadly liberal	2.60407	201718	27	2	14	2
BJ7	27	81	6	1406053	15	27	alibori rural	Rural	No education	Poorest	No	No	0	Islamic	No	No	No insurance coverage	Never in union	Benin	BEN	1	Broadly liberal	2.60407	201718	27	2	14	2
BJ7	27	86	3	1406053	28	27	alibori rural	Rural	Primary education	Poorer	No	No	1	Islamic	Yes	No	No insurance coverage	Married/living with partner	Benin	BEN	1	Broadly liberal	2.60407	201718	27	2	14	2
BJ7	27	92	2	1406053	25	27	alibori rural	Rural	No education	Poorer	No	No	3	Islamic	No	Yes	No insurance coverage	Married/living with partner	Benin	BEN	1	Broadly liberal	2.60407	201718	27	2	14	2
BJ7	27	92	5	1406053	27	27	alibori rural	Rural	No education	Poorer	No	No	4	Islamic	No	Yes	No insurance coverage	Married/living with partner	Benin	BEN	1	Broadly liberal	2.60407	201718	27	2	14	2
BJ7	27	97	2	1406053	42	27	alibori rural	Rural	No education	Poorest	No	No	4	Islamic	No	No	No insurance coverage	Married/living with partner	Benin	BEN	1	Broadly liberal	2.60407	201718	27	2	14	2
BJ7	27	97	3	1406053	15	27	alibori rural	Rural	No education	Poorest	No	No	0	Islamic	No	No	No insurance coverage	Never in union	Benin	BEN	1	Broadly liberal	2.60407	201718	27	2	14	2
BJ7	27	97	6	1406053	34	27	alibori rural	Rural	No education	Poorest	Yes	Yes	3	Islamic	No	No	No insurance coverage	Married/living with partner	Benin	BEN	1	Broadly liberal	2.60407	201718	27	2	14	2
BJ7	27	97	10	1406053	30	27	alibori rural	Rural	No education	Poorest	No	No	3	Islamic	No	No	No insurance coverage	Married/living with partner	Benin	BEN	1	Broadly liberal	2.60407	201718	27	2	14	2
BJ7	27	97	14	1406053	25	27	alibori rural	Rural	No education	Poorest	No	No	1	Islamic	No	No	No insurance coverage	Married/living with partner	Benin	BEN	1	Broadly liberal	2.60407	201718	27	2	14	2
BJ7	27	102	2	1406053	24	27	alibori rural	Rural	No education	Poorest	No	No	2	Islamic	No	Yes	No insurance coverage	Married/living with partner	Benin	BEN	1	Broadly liberal	2.60407	201718	27	2	14	2
BJ7	27	107	2	1406053	39	27	alibori rural	Rural	No education	Poorer	No	No	6	Islamic	No	No	No insurance coverage	Married/living with partner	Benin	BEN	1	Broadly liberal	2.60407	201718	27	2	14	2
BJ7	27	112	2	1406053	18	27	alibori rural	Rural	No education	Poorer	No	No	0	Islamic	No	No	No insurance coverage	Married/living with partner	Benin	BEN	1	Broadly liberal	2.60407	201718	27	2	14	2
BJ7	27	117	2	1406053	26	27	alibori rural	Rural	No education	Poorer	No	No	2	Islamic	No	No	No insurance coverage	Married/living with partner	Benin	BEN	1	Broadly liberal	2.60407	201718	27	2	14	2
BJ7	27	122	2	1406053	25	27	alibori rural	Rural	No education	Poorest	No	No	2	Islamic	No	No	No insurance coverage	Married/living with partner	Benin	BEN	1	Broadly liberal	2.60407	201718	27	2	14	2
BJ7	27	127	2	1406053	32	27	alibori rural	Rural	No education	Poorer	No	No	4	Islamic	No	No	No insurance coverage	Married/living with partner	Benin	BEN	1	Broadly liberal	2.60407	201718	27	2	14	2
BJ7	27	127	3	1406053	23	27	alibori rural	Rural	No education	Poorer	No	No	0	Islamic	No	No	No insurance coverage	Married/living with partner	Benin	BEN	1	Broadly liberal	2.60407	201718	27	2	14	2
BJ7	28	3	3	572104	19	28	alibori rural	Rural	No education	Poorer	No	No	0	Islamic	No	No	No insurance coverage	Never in union	Benin	BEN	1	Broadly liberal	2.60407	201718	28	2	14	2
BJ7	28	3	4	572104	17	28	alibori rural	Rural	No education	Poorer	No	No	0	Islamic	No	No	No insurance coverage	Never in union	Benin	BEN	1	Broadly liberal	2.60407	201718	28	2	14	2
BJ7	28	6	2	572104	25	28	alibori rural	Rural	No education	Poorest	No	No	1	Islamic	No	No	No insurance coverage	Married/living with partner	Benin	BEN	1	Broadly liberal	2.60407	201718	28	2	14	2
BJ7	28	15	2	572104	30	28	alibori rural	Rural	No education	Poorest	No	No	3	Islamic	No	No	No insurance coverage	Married/living with partner	Benin	BEN	1	Broadly liberal	2.60407	201718	28	2	14	2
BJ7	28	18	1	572104	40	28	alibori rural	Rural	No education	Poorest	No	No	6	Islamic	Yes	No	No insurance coverage	Married/living with partner	Benin	BEN	1	Broadly liberal	2.60407	201718	28	2	14	2
BJ7	28	21	2	572104	45	28	alibori rural	Rural	No education	Poorest	No	No	8	Islamic	No	No	No insurance coverage	Married/living with partner	Benin	BEN	1	Broadly liberal	2.60407	201718	28	2	14	2
BJ7	28	24	2	572104	36	28	alibori rural	Rural	No education	Poorest	No	No	9	Islamic	No	No	No insurance coverage	Married/living with partner	Benin	BEN	1	Broadly liberal	2.60407	201718	28	2	14	2
BJ7	28	27	2	572104	28	28	alibori rural	Rural	No education	Poorest	No	No	3	Islamic	No	No	No insurance coverage	Married/living with partner	Benin	BEN	1	Broadly liberal	2.60407	201718	28	2	14	2
BJ7	28	30	2	572104	32	28	alibori rural	Rural	No education	Poorest	No	No	2	Islamic	No	No	No insurance coverage	Married/living with partner	Benin	BEN	1	Broadly liberal	2.60407	201718	28	2	14	2
BJ7	28	37	2	572104	36	28	alibori rural	Rural	No education	Poorest	No	No	6	Others	No	No	No insurance coverage	Married/living with partner	Benin	BEN	1	Broadly liberal	2.60407	201718	28	2	14	2
BJ7	28	37	3	572104	18	28	alibori rural	Rural	No education	Poorest	No	No	0	Islamic	No	No	No insurance coverage	Married/living with partner	Benin	BEN	1	Broadly liberal	2.60407	201718	28	2	14	2
BJ7	28	37	4	572104	16	28	alibori rural	Rural	No education	Poorest	No	No	1	Islamic	No	No	No insurance coverage	Married/living with partner	Benin	BEN	1	Broadly liberal	2.60407	201718	28	2	14	2
BJ7	28	37	10	572104	31	28	alibori rural	Rural	No education	Poorest	No	No	6	Islamic	No	No	No insurance coverage	Married/living with partner	Benin	BEN	1	Broadly liberal	2.60407	201718	28	2	14	2
BJ7	28	40	2	572104	45	28	alibori rural	Rural	No education	Poorest	No	No	4	Islamic	No	No	No insurance coverage	Married/living with partner	Benin	BEN	1	Broadly liberal	2.60407	201718	28	2	14	2
BJ7	28	40	6	572104	15	28	alibori rural	Rural	No education	Poorest	No	No	0	Islamic	No	No	No insurance coverage	Never in union	Benin	BEN	1	Broadly liberal	2.60407	201718	28	2	14	2
BJ7	28	43	2	572104	40	28	alibori rural	Rural	No education	Poorest	No	No	1	Islamic	Yes	No	No insurance coverage	Widowed/divorced/separated	Benin	BEN	1	Broadly liberal	2.60407	201718	28	2	14	2
BJ7	28	46	2	572104	43	28	alibori rural	Rural	No education	Poorest	No	No	3	Islamic	No	No	No insurance coverage	Married/living with partner	Benin	BEN	1	Broadly liberal	2.60407	201718	28	2	14	2
BJ7	28	49	2	572104	17	28	alibori rural	Rural	No education	Poorest	No	No	1	Islamic	No	No	No insurance coverage	Married/living with partner	Benin	BEN	1	Broadly liberal	2.60407	201718	28	2	14	2
BJ7	28	55	2	572104	32	28	alibori rural	Rural	No education	Poorest	No	No	7	Islamic	Yes	No	No insurance coverage	Married/living with partner	Benin	BEN	1	Broadly liberal	2.60407	201718	28	2	14	2
BJ7	28	58	2	572104	32	28	alibori rural	Rural	No education	Poorest	No	No	4	Islamic	No	No	No insurance coverage	Married/living with partner	Benin	BEN	1	Broadly liberal	2.60407	201718	28	2	14	2
BJ7	28	58	7	572104	27	28	alibori rural	Rural	No education	Poorest	No	No	3	Islamic	No	No	No insurance coverage	Married/living with partner	Benin	BEN	1	Broadly liberal	2.60407	201718	28	2	14	2
BJ7	28	64	2	572104	31	28	alibori rural	Rural	No education	Poorest	No	No	5	Islamic	No	No	No insurance coverage	Married/living with partner	Benin	BEN	1	Broadly liberal	2.60407	201718	28	2	14	2
BJ7	28	64	3	572104	15	28	alibori rural	Rural	No education	Poorest	No	No	0	Islamic	No	No	No insurance coverage	Never in union	Benin	BEN	1	Broadly liberal	2.60407	201718	28	2	14	2
BJ7	28	67	2	572104	39	28	alibori rural	Rural	No education	Poorest	No	No	7	Islamic	No	No	No insurance coverage	Married/living with partner	Benin	BEN	1	Broadly liberal	2.60407	201718	28	2	14	2
BJ7	28	67	4	572104	15	28	alibori rural	Rural	No education	Poorest	No	No	0	Islamic	No	No	No insurance coverage	Never in union	Benin	BEN	1	Broadly liberal	2.60407	201718	28	2	14	2
BJ7	28	70	2	572104	22	28	alibori rural	Rural	No education	Poorest	Yes	No	2	Islamic	No	No	No insurance coverage	Married/living with partner	Benin	BEN	1	Broadly liberal	2.60407	201718	28	2	14	2
BJ7	28	77	2	572104	35	28	alibori rural	Rural	No education	Poorest	No	No	6	Islamic	No	No	No insurance coverage	Married/living with partner	Benin	BEN	1	Broadly liberal	2.60407	201718	28	2	14	2
BJ7	28	80	2	572104	25	28	alibori rural	Rural	No education	Poorest	No	No	2	Islamic	No	No	No insurance coverage	Married/living with partner	Benin	BEN	1	Broadly liberal	2.60407	201718	28	2	14	2
BJ7	29	2	2	656229	27	29	alibori rural	Rural	No education	Poorest	No	No	2	Islamic	No	No	No insurance coverage	Married/living with partner	Benin	BEN	1	Broadly liberal	2.60407	201718	29	2	14	2
BJ7	29	2	6	656229	28	29	alibori rural	Rural	No education	Poorest	No	No	0	Islamic	No	No	No insurance coverage	Married/living with partner	Benin	BEN	1	Broadly liberal	2.60407	201718	29	2	14	2
BJ7	29	2	8	656229	32	29	alibori rural	Rural	No education	Poorest	No	No	5	Islamic	No	No	No insurance coverage	Married/living with partner	Benin	BEN	1	Broadly liberal	2.60407	201718	29	2	14	2
BJ7	29	2	14	656229	32	29	alibori rural	Rural	No education	Poorest	No	No	3	Islamic	No	No	No insurance coverage	Married/living with partner	Benin	BEN	1	Broadly liberal	2.60407	201718	29	2	14	2
BJ7	29	5	7	656229	28	29	alibori rural	Rural	No education	Poorer	No	No	3	Islamic	No	No	No insurance coverage	Married/living with partner	Benin	BEN	1	Broadly liberal	2.60407	201718	29	2	14	2
BJ7	29	5	11	656229	42	29	alibori rural	Rural	No education	Poorer	No	No	3	Islamic	No	No	No insurance coverage	Married/living with partner	Benin	BEN	1	Broadly liberal	2.60407	201718	29	2	14	2
BJ7	29	7	2	656229	19	29	alibori rural	Rural	No education	Poorer	No	No	0	Islamic	No	No	No insurance coverage	Married/living with partner	Benin	BEN	1	Broadly liberal	2.60407	201718	29	2	14	2
BJ7	29	9	2	656229	18	29	alibori rural	Rural	No education	Poorest	No	No	1	Islamic	Yes	No	No insurance coverage	Married/living with partner	Benin	BEN	1	Broadly liberal	2.60407	201718	29	2	14	2
BJ7	29	11	2	656229	26	29	alibori rural	Rural	No education	Poorest	No	No	0	Islamic	No	No	No insurance coverage	Married/living with partner	Benin	BEN	1	Broadly liberal	2.60407	201718	29	2	14	2
BJ7	29	11	3	656229	18	29	alibori rural	Rural	No education	Poorest	No	No	1	Islamic	No	No	No insurance coverage	Married/living with partner	Benin	BEN	1	Broadly liberal	2.60407	201718	29	2	14	2
BJ7	29	13	2	656229	29	29	alibori rural	Rural	No education	Poorest	No	No	3	Islamic	No	No	No insurance coverage	Married/living with partner	Benin	BEN	1	Broadly liberal	2.60407	201718	29	2	14	2
BJ7	29	15	2	656229	23	29	alibori rural	Rural	No education	Poorest	Yes	Yes	3	Islamic	No	No	No insurance coverage	Married/living with partner	Benin	BEN	1	Broadly liberal	2.60407	201718	29	2	14	2
BJ7	29	18	2	656229	44	29	alibori rural	Rural	No education	Poorest	No	No	5	Islamic	No	Yes	No insurance coverage	Married/living with partner	Benin	BEN	1	Broadly liberal	2.60407	201718	29	2	14	2
BJ7	29	20	2	656229	27	29	alibori rural	Rural	No education	Poorest	No	No	3	Islamic	No	No	No insurance coverage	Married/living with partner	Benin	BEN	1	Broadly liberal	2.60407	201718	29	2	14	2
BJ7	29	22	2	656229	26	29	alibori rural	Rural	No education	Poorest	Yes	Yes	3	Islamic	No	No	No insurance coverage	Married/living with partner	Benin	BEN	1	Broadly liberal	2.60407	201718	29	2	14	2
BJ7	29	28	2	656229	20	29	alibori rural	Rural	No education	Poorest	No	No	1	Islamic	No	No	No insurance coverage	Married/living with partner	Benin	BEN	1	Broadly liberal	2.60407	201718	29	2	14	2
BJ7	29	30	2	656229	23	29	alibori rural	Rural	No education	Poorest	No	No	3	Islamic	No	No	No insurance coverage	Married/living with partner	Benin	BEN	1	Broadly liberal	2.60407	201718	29	2	14	2
BJ7	29	33	3	656229	37	29	alibori rural	Rural	No education	Poorest	Yes	Yes	4	Islamic	No	No	No insurance coverage	Married/living with partner	Benin	BEN	1	Broadly liberal	2.60407	201718	29	2	14	2
BJ7	29	35	2	656229	34	29	alibori rural	Rural	No education	Poorest	No	No	5	Islamic	No	No	No insurance coverage	Married/living with partner	Benin	BEN	1	Broadly liberal	2.60407	201718	29	2	14	2
BJ7	29	37	2	656229	28	29	alibori rural	Rural	No education	Poorest	No	No	3	Islamic	No	No	No insurance coverage	Married/living with partner	Benin	BEN	1	Broadly liberal	2.60407	201718	29	2	14	2
BJ7	29	37	3	656229	20	29	alibori rural	Rural	No education	Poorest	No	No	2	Islamic	No	No	No insurance coverage	Married/living with partner	Benin	BEN	1	Broadly liberal	2.60407	201718	29	2	14	2
BJ7	29	37	6	656229	15	29	alibori rural	Rural	No education	Poorest	No	No	0	Islamic	No	No	No insurance coverage	Never in union	Benin	BEN	1	Broadly liberal	2.60407	201718	29	2	14	2
BJ7	29	39	2	656229	38	29	alibori rural	Rural	No education	Poorer	No	No	3	Islamic	No	No	No insurance coverage	Married/living with partner	Benin	BEN	1	Broadly liberal	2.60407	201718	29	2	14	2
BJ7	29	39	3	656229	30	29	alibori rural	Rural	No education	Poorer	No	No	3	Islamic	No	No	No insurance coverage	Married/living with partner	Benin	BEN	1	Broadly liberal	2.60407	201718	29	2	14	2
BJ7	29	41	1	656229	21	29	alibori rural	Rural	No education	Poorest	No	No	2	Islamic	No	No	No insurance coverage	Married/living with partner	Benin	BEN	1	Broadly liberal	2.60407	201718	29	2	14	2
BJ7	29	43	2	656229	33	29	alibori rural	Rural	No education	Poorest	No	No	4	Islamic	Yes	No	No insurance coverage	Married/living with partner	Benin	BEN	1	Broadly liberal	2.60407	201718	29	2	14	2
BJ7	29	46	1	656229	42	29	alibori rural	Rural	No education	Poorest	No	No	6	Islamic	Yes	No	No insurance coverage	Married/living with partner	Benin	BEN	1	Broadly liberal	2.60407	201718	29	2	14	2
BJ7	29	48	1	656229	45	29	alibori rural	Rural	No education	Poorest	No	No	7	Islamic	No	No	No insurance coverage	Married/living with partner	Benin	BEN	1	Broadly liberal	2.60407	201718	29	2	14	2
BJ7	29	50	3	656229	37	29	alibori rural	Rural	No education	Poorest	No	No	4	Islamic	Yes	Yes	No insurance coverage	Married/living with partner	Benin	BEN	1	Broadly liberal	2.60407	201718	29	2	14	2
BJ7	29	50	4	656229	15	29	alibori rural	Rural	No education	Poorest	No	No	0	Islamic	No	No	No insurance coverage	Never in union	Benin	BEN	1	Broadly liberal	2.60407	201718	29	2	14	2
BJ7	29	52	1	656229	33	29	alibori rural	Rural	No education	Poorest	No	No	7	Islamic	No	No	No insurance coverage	Married/living with partner	Benin	BEN	1	Broadly liberal	2.60407	201718	29	2	14	2
BJ7	30	7	2	728309	32	30	alibori urban	Urban	No education	Poorest	No	No	4	Islamic	Yes	No	No insurance coverage	Married/living with partner	Benin	BEN	1	Broadly liberal	2.60407	201718	30	1	14	2
BJ7	30	11	2	728309	29	30	alibori urban	Urban	No education	Poorest	No	No	6	Islamic	No	No	No insurance coverage	Married/living with partner	Benin	BEN	1	Broadly liberal	2.60407	201718	30	1	14	2
BJ7	30	25	2	728309	27	30	alibori urban	Urban	No education	Poorest	No	No	3	Islamic	Yes	No	No insurance coverage	Married/living with partner	Benin	BEN	1	Broadly liberal	2.60407	201718	30	1	14	2
BJ7	30	33	2	728309	43	30	alibori urban	Urban	No education	Poorest	No	No	5	Islamic	Yes	No	No insurance coverage	Married/living with partner	Benin	BEN	1	Broadly liberal	2.60407	201718	30	1	14	2
BJ7	30	47	2	728309	30	30	alibori urban	Urban	No education	Poorest	No	No	3	Islamic	No	No	No insurance coverage	Married/living with partner	Benin	BEN	1	Broadly liberal	2.60407	201718	30	1	14	2
BJ7	30	51	2	728309	40	30	alibori urban	Urban	No education	Poorest	No	No	6	Islamic	Yes	No	No insurance coverage	Married/living with partner	Benin	BEN	1	Broadly liberal	2.60407	201718	30	1	14	2
BJ7	30	55	2	728309	20	30	alibori urban	Urban	No education	Poorest	No	No	1	Islamic	No	Yes	No insurance coverage	Married/living with partner	Benin	BEN	1	Broadly liberal	2.60407	201718	30	1	14	2
BJ7	30	60	2	728309	42	30	alibori urban	Urban	No education	Poorest	No	No	7	Islamic	No	No	No insurance coverage	Married/living with partner	Benin	BEN	1	Broadly liberal	2.60407	201718	30	1	14	2
BJ7	30	60	3	728309	19	30	alibori urban	Urban	No education	Poorest	No	No	0	Islamic	No	No	No insurance coverage	Married/living with partner	Benin	BEN	1	Broadly liberal	2.60407	201718	30	1	14	2
BJ7	30	60	9	728309	18	30	alibori urban	Urban	No education	Poorest	No	No	0	Islamic	No	No	No insurance coverage	Married/living with partner	Benin	BEN	1	Broadly liberal	2.60407	201718	30	1	14	2
BJ7	30	64	1	728309	30	30	alibori urban	Urban	No education	Poorest	No	No	3	Islamic	Yes	No	No insurance coverage	Married/living with partner	Benin	BEN	1	Broadly liberal	2.60407	201718	30	1	14	2
BJ7	30	68	2	728309	27	30	alibori urban	Urban	No education	Poorest	No	No	2	Islamic	Yes	No	No insurance coverage	Married/living with partner	Benin	BEN	1	Broadly liberal	2.60407	201718	30	1	14	2
BJ7	30	73	2	728309	19	30	alibori urban	Urban	No education	Poorest	No	No	2	Islamic	No	No	No insurance coverage	Married/living with partner	Benin	BEN	1	Broadly liberal	2.60407	201718	30	1	14	2
BJ7	30	77	2	728309	17	30	alibori urban	Urban	No education	Poorest	No	No	0	Islamic	Yes	No	No insurance coverage	Married/living with partner	Benin	BEN	1	Broadly liberal	2.60407	201718	30	1	14	2
BJ7	30	82	1	728309	20	30	alibori urban	Urban	No education	Poorest	No	No	1	Islamic	No	No	No insurance coverage	Married/living with partner	Benin	BEN	1	Broadly liberal	2.60407	201718	30	1	14	2
BJ7	30	86	2	728309	47	30	alibori urban	Urban	No education	Poorest	No	No	5	Islamic	No	Yes	No insurance coverage	Married/living with partner	Benin	BEN	1	Broadly liberal	2.60407	201718	30	1	14	2
BJ7	30	86	3	728309	17	30	alibori urban	Urban	No education	Poorest	No	No	0	Islamic	No	No	No insurance coverage	Never in union	Benin	BEN	1	Broadly liberal	2.60407	201718	30	1	14	2
BJ7	30	90	2	728309	34	30	alibori urban	Urban	No education	Poorest	Yes	Yes	4	Islamic	No	No	No insurance coverage	Married/living with partner	Benin	BEN	1	Broadly liberal	2.60407	201718	30	1	14	2
BJ7	30	99	1	728309	19	30	alibori urban	Urban	No education	Poorest	No	No	1	Islamic	No	No	No insurance coverage	Married/living with partner	Benin	BEN	1	Broadly liberal	2.60407	201718	30	1	14	2
BJ7	30	104	1	728309	19	30	alibori urban	Urban	No education	Poorest	No	No	1	Islamic	Yes	No	No insurance coverage	Married/living with partner	Benin	BEN	1	Broadly liberal	2.60407	201718	30	1	14	2
BJ7	30	108	3	728309	15	30	alibori urban	Urban	No education	Poorest	No	No	0	Islamic	No	No	No insurance coverage	Never in union	Benin	BEN	1	Broadly liberal	2.60407	201718	30	1	14	2
BJ7	30	108	9	728309	28	30	alibori urban	Urban	No education	Poorest	No	No	2	Islamic	Yes	No	No insurance coverage	Married/living with partner	Benin	BEN	1	Broadly liberal	2.60407	201718	30	1	14	2
BJ7	31	6	2	1137663	27	31	alibori rural	Rural	No education	Poorest	No	No	2	Islamic	Yes	No	No insurance coverage	Married/living with partner	Benin	BEN	1	Broadly liberal	2.60407	201718	31	2	14	2
BJ7	31	14	2	1137663	47	31	alibori rural	Rural	No education	Poorest	No	No	7	Islamic	Yes	No	No insurance coverage	Married/living with partner	Benin	BEN	1	Broadly liberal	2.60407	201718	31	2	14	2
BJ7	31	14	3	1137663	22	31	alibori rural	Rural	No education	Poorest	No	No	1	Islamic	Yes	No	No insurance coverage	Widowed/divorced/separated	Benin	BEN	1	Broadly liberal	2.60407	201718	31	2	14	2
BJ7	31	14	4	1137663	20	31	alibori rural	Rural	No education	Poorest	No	No	1	Islamic	No	No	No insurance coverage	Married/living with partner	Benin	BEN	1	Broadly liberal	2.60407	201718	31	2	14	2
BJ7	31	21	2	1137663	26	31	alibori rural	Rural	No education	Poorer	No	No	3	Islamic	No	No	No insurance coverage	Married/living with partner	Benin	BEN	1	Broadly liberal	2.60407	201718	31	2	14	2
BJ7	31	21	6	1137663	24	31	alibori rural	Rural	No education	Poorer	Yes	No	2	Islamic	No	No	No insurance coverage	Married/living with partner	Benin	BEN	1	Broadly liberal	2.60407	201718	31	2	14	2
BJ7	31	28	2	1137663	29	31	alibori rural	Rural	No education	Poorer	No	No	3	Islamic	Yes	No	No insurance coverage	Married/living with partner	Benin	BEN	1	Broadly liberal	2.60407	201718	31	2	14	2
BJ7	31	28	5	1137663	30	31	alibori rural	Rural	No education	Poorer	No	No	3	Islamic	Yes	No	No insurance coverage	Married/living with partner	Benin	BEN	1	Broadly liberal	2.60407	201718	31	2	14	2
BJ7	31	35	2	1137663	28	31	alibori rural	Rural	No education	Poorer	No	No	1	Islamic	No	No	No insurance coverage	Married/living with partner	Benin	BEN	1	Broadly liberal	2.60407	201718	31	2	14	2
BJ7	31	42	2	1137663	22	31	alibori rural	Rural	No education	Middle	No	No	3	Islamic	No	No	No insurance coverage	Married/living with partner	Benin	BEN	1	Broadly liberal	2.60407	201718	31	2	14	2
BJ7	31	42	6	1137663	24	31	alibori rural	Rural	No education	Middle	No	No	3	Islamic	No	No	No insurance coverage	Married/living with partner	Benin	BEN	1	Broadly liberal	2.60407	201718	31	2	14	2
BJ7	31	49	2	1137663	25	31	alibori rural	Rural	No education	Poorer	No	No	3	Islamic	Yes	No	No insurance coverage	Married/living with partner	Benin	BEN	1	Broadly liberal	2.60407	201718	31	2	14	2
BJ7	31	57	2	1137663	30	31	alibori rural	Rural	No education	Poorer	Yes	No	4	Islamic	Yes	No	No insurance coverage	Married/living with partner	Benin	BEN	1	Broadly liberal	2.60407	201718	31	2	14	2
BJ7	31	57	3	1137663	25	31	alibori rural	Rural	No education	Poorer	No	No	4	Islamic	Yes	No	No insurance coverage	Married/living with partner	Benin	BEN	1	Broadly liberal	2.60407	201718	31	2	14	2
BJ7	31	64	2	1137663	40	31	alibori rural	Rural	No education	Poorest	Yes	No	5	Islamic	No	No	No insurance coverage	Married/living with partner	Benin	BEN	1	Broadly liberal	2.60407	201718	31	2	14	2
BJ7	31	64	4	1137663	15	31	alibori rural	Rural	No education	Poorest	No	No	0	Islamic	No	No	No insurance coverage	Never in union	Benin	BEN	1	Broadly liberal	2.60407	201718	31	2	14	2
BJ7	31	71	2	1137663	45	31	alibori rural	Rural	No education	Poorer	No	No	1	Islamic	No	No	No insurance coverage	Married/living with partner	Benin	BEN	1	Broadly liberal	2.60407	201718	31	2	14	2
BJ7	31	71	3	1137663	40	31	alibori rural	Rural	No education	Poorer	No	No	7	Islamic	No	No	No insurance coverage	Married/living with partner	Benin	BEN	1	Broadly liberal	2.60407	201718	31	2	14	2
BJ7	31	78	2	1137663	25	31	alibori rural	Rural	No education	Poorer	No	No	3	Islamic	No	No	No insurance coverage	Married/living with partner	Benin	BEN	1	Broadly liberal	2.60407	201718	31	2	14	2
BJ7	31	85	2	1137663	30	31	alibori rural	Rural	No education	Poorer	No	No	4	Islamic	Yes	No	No insurance coverage	Married/living with partner	Benin	BEN	1	Broadly liberal	2.60407	201718	31	2	14	2
BJ7	31	92	7	1137663	45	31	alibori rural	Rural	No education	Poorest	No	No	4	Islamic	No	No	No insurance coverage	Married/living with partner	Benin	BEN	1	Broadly liberal	2.60407	201718	31	2	14	2
BJ7	31	92	12	1137663	20	31	alibori rural	Rural	No education	Poorest	No	No	0	Islamic	No	No	No insurance coverage	Married/living with partner	Benin	BEN	1	Broadly liberal	2.60407	201718	31	2	14	2
BJ7	31	99	2	1137663	28	31	alibori rural	Rural	No education	Poorest	No	No	6	Islamic	No	No	No insurance coverage	Married/living with partner	Benin	BEN	1	Broadly liberal	2.60407	201718	31	2	14	2
BJ7	31	107	2	1137663	40	31	alibori rural	Rural	No education	Poorer	No	No	5	Islamic	No	Yes	No insurance coverage	Married/living with partner	Benin	BEN	1	Broadly liberal	2.60407	201718	31	2	14	2
BJ7	31	107	3	1137663	21	31	alibori rural	Rural	No education	Poorer	No	No	1	Islamic	No	No	No insurance coverage	Married/living with partner	Benin	BEN	1	Broadly liberal	2.60407	201718	31	2	14	2
BJ7	31	114	2	1137663	29	31	alibori rural	Rural	No education	Poorer	No	No	3	Islamic	No	Yes	No insurance coverage	Married/living with partner	Benin	BEN	1	Broadly liberal	2.60407	201718	31	2	14	2
BJ7	31	121	2	1137663	34	31	alibori rural	Rural	No education	Middle	No	No	4	Islamic	Yes	No	No insurance coverage	Married/living with partner	Benin	BEN	1	Broadly liberal	2.60407	201718	31	2	14	2
BJ7	31	121	4	1137663	15	31	alibori rural	Rural	No education	Middle	No	No	0	Islamic	No	No	No insurance coverage	Never in union	Benin	BEN	1	Broadly liberal	2.60407	201718	31	2	14	2
BJ7	31	128	2	1137663	49	31	alibori rural	Rural	No education	Richer	No	No	5	Islamic	No	Yes	No insurance coverage	Married/living with partner	Benin	BEN	1	Broadly liberal	2.60407	201718	31	2	14	2
BJ7	31	135	2	1137663	42	31	alibori rural	Rural	No education	Poorest	No	No	5	Islamic	No	No	No insurance coverage	Married/living with partner	Benin	BEN	1	Broadly liberal	2.60407	201718	31	2	14	2
BJ7	31	135	4	1137663	47	31	alibori rural	Rural	No education	Poorest	No	No	5	Islamic	No	No	No insurance coverage	Married/living with partner	Benin	BEN	1	Broadly liberal	2.60407	201718	31	2	14	2
BJ7	31	135	7	1137663	15	31	alibori rural	Rural	No education	Poorest	No	No	0	Islamic	No	No	No insurance coverage	Never in union	Benin	BEN	1	Broadly liberal	2.60407	201718	31	2	14	2
BJ7	31	142	2	1137663	37	31	alibori rural	Rural	No education	Poorer	No	No	7	Islamic	No	No	No insurance coverage	Married/living with partner	Benin	BEN	1	Broadly liberal	2.60407	201718	31	2	14	2
BJ7	31	150	2	1137663	29	31	alibori rural	Rural	No education	Poorer	No	No	2	Islamic	Yes	No	No insurance coverage	Married/living with partner	Benin	BEN	1	Broadly liberal	2.60407	201718	31	2	14	2
BJ7	31	157	2	1137663	26	31	alibori rural	Rural	No education	Poorer	No	No	3	Islamic	No	No	No insurance coverage	Married/living with partner	Benin	BEN	1	Broadly liberal	2.60407	201718	31	2	14	2
BJ7	31	164	2	1137663	32	31	alibori rural	Rural	No education	Poorer	Yes	Yes	4	Islamic	Yes	No	No insurance coverage	Married/living with partner	Benin	BEN	1	Broadly liberal	2.60407	201718	31	2	14	2
BJ7	31	164	7	1137663	21	31	alibori rural	Rural	No education	Poorer	No	No	2	Islamic	Yes	No	No insurance coverage	Married/living with partner	Benin	BEN	1	Broadly liberal	2.60407	201718	31	2	14	2
BJ7	31	171	2	1137663	33	31	alibori rural	Rural	No education	Poorer	No	No	3	Islamic	No	No	No insurance coverage	Married/living with partner	Benin	BEN	1	Broadly liberal	2.60407	201718	31	2	14	2
BJ7	31	178	2	1137663	33	31	alibori rural	Rural	No education	Poorest	No	No	6	Islamic	No	Yes	No insurance coverage	Married/living with partner	Benin	BEN	1	Broadly liberal	2.60407	201718	31	2	14	2
BJ7	31	185	2	1137663	26	31	alibori rural	Rural	No education	Middle	Yes	No	3	Others	No	No	No insurance coverage	Married/living with partner	Benin	BEN	1	Broadly liberal	2.60407	201718	31	2	14	2
BJ7	32	3	2	1335579	28	32	alibori rural	Rural	No education	Poorest	No	No	4	Islamic	No	No	No insurance coverage	Married/living with partner	Benin	BEN	1	Broadly liberal	2.60407	201718	32	2	14	2
BJ7	32	3	8	1335579	19	32	alibori rural	Rural	No education	Poorest	No	No	1	Islamic	No	No	No insurance coverage	Married/living with partner	Benin	BEN	1	Broadly liberal	2.60407	201718	32	2	14	2
BJ7	32	7	1	1335579	45	32	alibori rural	Rural	No education	Poorest	No	No	2	Islamic	No	No	No insurance coverage	Never in union	Benin	BEN	1	Broadly liberal	2.60407	201718	32	2	14	2
BJ7	32	7	3	1335579	21	32	alibori rural	Rural	No education	Poorest	Yes	Yes	2	Islamic	Yes	No	No insurance coverage	Married/living with partner	Benin	BEN	1	Broadly liberal	2.60407	201718	32	2	14	2
BJ7	32	11	3	1335579	25	32	alibori rural	Rural	Secondary education	Poorest	No	No	1	Islamic	Yes	No	No insurance coverage	Married/living with partner	Benin	BEN	1	Broadly liberal	2.60407	201718	32	2	14	2
BJ7	32	11	7	1335579	45	32	alibori rural	Rural	No education	Poorest	No	No	7	Islamic	No	No	No insurance coverage	Married/living with partner	Benin	BEN	1	Broadly liberal	2.60407	201718	32	2	14	2
BJ7	32	19	2	1335579	28	32	alibori rural	Rural	No education	Poorer	No	No	4	Islamic	Yes	No	No insurance coverage	Married/living with partner	Benin	BEN	1	Broadly liberal	2.60407	201718	32	2	14	2
BJ7	32	24	2	1335579	27	32	alibori rural	Rural	No education	Poorer	Yes	Yes	5	Islamic	No	No	No insurance coverage	Married/living with partner	Benin	BEN	1	Broadly liberal	2.60407	201718	32	2	14	2
BJ7	32	28	2	1335579	35	32	alibori rural	Rural	No education	Poorest	No	No	4	Islamic	Yes	No	No insurance coverage	Married/living with partner	Benin	BEN	1	Broadly liberal	2.60407	201718	32	2	14	2
BJ7	32	28	3	1335579	15	32	alibori rural	Rural	No education	Poorest	No	No	0	Islamic	No	No	No insurance coverage	Never in union	Benin	BEN	1	Broadly liberal	2.60407	201718	32	2	14	2
BJ7	32	28	7	1335579	22	32	alibori rural	Rural	No education	Poorest	No	No	2	Islamic	No	No	No insurance coverage	Married/living with partner	Benin	BEN	1	Broadly liberal	2.60407	201718	32	2	14	2
BJ7	32	32	1	1335579	42	32	alibori rural	Rural	No education	Poorest	No	No	2	Islamic	No	No	No insurance coverage	Never in union	Benin	BEN	1	Broadly liberal	2.60407	201718	32	2	14	2
BJ7	32	32	2	1335579	18	32	alibori rural	Rural	No education	Poorest	No	No	1	Islamic	No	No	No insurance coverage	Married/living with partner	Benin	BEN	1	Broadly liberal	2.60407	201718	32	2	14	2
BJ7	32	40	2	1335579	24	32	alibori rural	Rural	No education	Poorer	No	No	2	Islamic	No	No	No insurance coverage	Married/living with partner	Benin	BEN	1	Broadly liberal	2.60407	201718	32	2	14	2
BJ7	32	44	2	1335579	24	32	alibori rural	Rural	Secondary education	Poorer	Yes	Yes	3	Islamic	Yes	No	No insurance coverage	Married/living with partner	Benin	BEN	1	Broadly liberal	2.60407	201718	32	2	14	2
BJ7	32	48	2	1335579	20	32	alibori rural	Rural	No education	Poorer	No	No	1	Islamic	No	No	No insurance coverage	Married/living with partner	Benin	BEN	1	Broadly liberal	2.60407	201718	32	2	14	2
BJ7	32	52	1	1335579	36	32	alibori rural	Rural	No education	Poorer	Yes	Yes	7	Islamic	No	No	No insurance coverage	Widowed/divorced/separated	Benin	BEN	1	Broadly liberal	2.60407	201718	32	2	14	2
BJ7	32	52	2	1335579	18	32	alibori rural	Rural	Primary education	Poorer	No	No	1	Islamic	No	No	No insurance coverage	Married/living with partner	Benin	BEN	1	Broadly liberal	2.60407	201718	32	2	14	2
BJ7	32	57	2	1335579	23	32	alibori rural	Rural	No education	Poorer	Yes	Yes	3	Islamic	No	No	No insurance coverage	Married/living with partner	Benin	BEN	1	Broadly liberal	2.60407	201718	32	2	14	2
BJ7	32	61	4	1335579	23	32	alibori rural	Rural	Secondary education	Poorer	No	No	1	Islamic	No	No	No insurance coverage	Widowed/divorced/separated	Benin	BEN	1	Broadly liberal	2.60407	201718	32	2	14	2
BJ7	32	61	5	1335579	18	32	alibori rural	Rural	Secondary education	Poorer	No	No	0	Islamic	No	No	No insurance coverage	Never in union	Benin	BEN	1	Broadly liberal	2.60407	201718	32	2	14	2
BJ7	32	61	9	1335579	24	32	alibori rural	Rural	No education	Poorer	No	No	1	Islamic	No	No	No insurance coverage	Married/living with partner	Benin	BEN	1	Broadly liberal	2.60407	201718	32	2	14	2
BJ7	32	65	2	1335579	31	32	alibori rural	Rural	No education	Poorer	No	No	3	Islamic	No	No	No insurance coverage	Married/living with partner	Benin	BEN	1	Broadly liberal	2.60407	201718	32	2	14	2
BJ7	32	65	6	1335579	35	32	alibori rural	Rural	No education	Poorer	No	No	3	Islamic	No	No	No insurance coverage	Married/living with partner	Benin	BEN	1	Broadly liberal	2.60407	201718	32	2	14	2
BJ7	32	65	8	1335579	46	32	alibori rural	Rural	No education	Poorer	No	No	8	Islamic	No	No	No insurance coverage	Married/living with partner	Benin	BEN	1	Broadly liberal	2.60407	201718	32	2	14	2
BJ7	32	65	10	1335579	15	32	alibori rural	Rural	No education	Poorer	Yes	Yes	0	Islamic	No	No	No insurance coverage	Never in union	Benin	BEN	1	Broadly liberal	2.60407	201718	32	2	14	2
BJ7	32	69	1	1335579	36	32	alibori rural	Rural	No education	Poorest	No	No	6	Islamic	No	No	No insurance coverage	Married/living with partner	Benin	BEN	1	Broadly liberal	2.60407	201718	32	2	14	2
BJ7	32	73	2	1335579	24	32	alibori rural	Rural	No education	Poorer	No	No	2	Islamic	No	No	No insurance coverage	Married/living with partner	Benin	BEN	1	Broadly liberal	2.60407	201718	32	2	14	2
BJ7	32	73	5	1335579	19	32	alibori rural	Rural	No education	Poorer	No	No	0	Islamic	No	No	No insurance coverage	Married/living with partner	Benin	BEN	1	Broadly liberal	2.60407	201718	32	2	14	2
BJ7	32	77	2	1335579	30	32	alibori rural	Rural	No education	Poorer	No	No	5	Islamic	No	No	No insurance coverage	Married/living with partner	Benin	BEN	1	Broadly liberal	2.60407	201718	32	2	14	2
BJ7	32	81	2	1335579	41	32	alibori rural	Rural	No education	Middle	No	No	6	Islamic	No	No	No insurance coverage	Married/living with partner	Benin	BEN	1	Broadly liberal	2.60407	201718	32	2	14	2
BJ7	32	81	3	1335579	18	32	alibori rural	Rural	Secondary education	Middle	No	No	0	Islamic	No	No	No insurance coverage	Never in union	Benin	BEN	1	Broadly liberal	2.60407	201718	32	2	14	2
BJ7	32	85	2	1335579	32	32	alibori rural	Rural	No education	Poorer	No	No	5	Islamic	No	No	No insurance coverage	Married/living with partner	Benin	BEN	1	Broadly liberal	2.60407	201718	32	2	14	2
BJ7	32	85	8	1335579	29	32	alibori rural	Rural	No education	Poorer	No	No	4	Islamic	No	No	No insurance coverage	Married/living with partner	Benin	BEN	1	Broadly liberal	2.60407	201718	32	2	14	2
BJ7	32	89	2	1335579	29	32	alibori rural	Rural	No education	Poorest	No	No	2	Islamic	No	No	No insurance coverage	Married/living with partner	Benin	BEN	1	Broadly liberal	2.60407	201718	32	2	14	2
BJ7	32	94	2	1335579	47	32	alibori rural	Rural	No education	Poorest	No	No	8	Islamic	No	No	No insurance coverage	Married/living with partner	Benin	BEN	1	Broadly liberal	2.60407	201718	32	2	14	2
BJ7	32	94	3	1335579	18	32	alibori rural	Rural	No education	Poorest	No	No	1	Islamic	No	No	No insurance coverage	Married/living with partner	Benin	BEN	1	Broadly liberal	2.60407	201718	32	2	14	2
BJ7	32	94	4	1335579	15	32	alibori rural	Rural	No education	Poorest	No	No	0	Islamic	No	No	No insurance coverage	Never in union	Benin	BEN	1	Broadly liberal	2.60407	201718	32	2	14	2
BJ7	32	98	2	1335579	22	32	alibori rural	Rural	No education	Poorest	No	No	2	Islamic	No	No	No insurance coverage	Married/living with partner	Benin	BEN	1	Broadly liberal	2.60407	201718	32	2	14	2
BJ7	32	102	2	1335579	43	32	alibori rural	Rural	No education	Poorest	No	No	9	Islamic	No	No	No insurance coverage	Married/living with partner	Benin	BEN	1	Broadly liberal	2.60407	201718	32	2	14	2
BJ7	32	102	3	1335579	17	32	alibori rural	Rural	Secondary education	Poorest	No	No	0	Islamic	No	No	No insurance coverage	Never in union	Benin	BEN	1	Broadly liberal	2.60407	201718	32	2	14	2
BJ7	32	102	9	1335579	35	32	alibori rural	Rural	No education	Poorest	No	No	2	Islamic	No	No	No insurance coverage	Married/living with partner	Benin	BEN	1	Broadly liberal	2.60407	201718	32	2	14	2
BJ7	32	102	13	1335579	44	32	alibori rural	Rural	No education	Poorest	Yes	Yes	7	Islamic	No	No	No insurance coverage	Married/living with partner	Benin	BEN	1	Broadly liberal	2.60407	201718	32	2	14	2
BJ7	32	106	2	1335579	48	32	alibori rural	Rural	No education	Poorer	No	No	6	Islamic	No	No	No insurance coverage	Married/living with partner	Benin	BEN	1	Broadly liberal	2.60407	201718	32	2	14	2
BJ7	32	106	9	1335579	33	32	alibori rural	Rural	No education	Poorer	No	No	5	Islamic	Yes	No	No insurance coverage	Married/living with partner	Benin	BEN	1	Broadly liberal	2.60407	201718	32	2	14	2
BJ7	32	106	10	1335579	17	32	alibori rural	Rural	No education	Poorer	No	No	0	Islamic	No	Yes	No insurance coverage	Never in union	Benin	BEN	1	Broadly liberal	2.60407	201718	32	2	14	2
BJ7	32	106	14	1335579	33	32	alibori rural	Rural	No education	Poorer	No	No	4	Islamic	Yes	Yes	No insurance coverage	Married/living with partner	Benin	BEN	1	Broadly liberal	2.60407	201718	32	2	14	2
BJ7	33	1	2	1546494	37	33	alibori rural	Rural	No education	Poorer	No	No	5	Islamic	Yes	No	No insurance coverage	Never in union	Benin	BEN	1	Broadly liberal	2.60407	201718	33	2	14	2
BJ7	33	8	3	1546494	21	33	alibori rural	Rural	No education	Poorer	No	No	1	Islamic	Yes	No	No insurance coverage	Married/living with partner	Benin	BEN	1	Broadly liberal	2.60407	201718	33	2	14	2
BJ7	33	14	2	1546494	30	33	alibori rural	Rural	No education	Poorest	No	No	5	Islamic	Yes	No	No insurance coverage	Married/living with partner	Benin	BEN	1	Broadly liberal	2.60407	201718	33	2	14	2
BJ7	33	14	11	1546494	20	33	alibori rural	Rural	No education	Poorest	No	No	1	Islamic	Yes	No	No insurance coverage	Married/living with partner	Benin	BEN	1	Broadly liberal	2.60407	201718	33	2	14	2
BJ7	33	14	13	1546494	18	33	alibori rural	Rural	No education	Poorest	No	No	0	Islamic	Yes	No	No insurance coverage	Never in union	Benin	BEN	1	Broadly liberal	2.60407	201718	33	2	14	2
BJ7	33	20	2	1546494	46	33	alibori rural	Rural	No education	Poorer	No	No	4	Islamic	No	No	No insurance coverage	Married/living with partner	Benin	BEN	1	Broadly liberal	2.60407	201718	33	2	14	2
BJ7	33	20	6	1546494	21	33	alibori rural	Rural	No education	Poorer	No	No	2	Islamic	Yes	No	No insurance coverage	Married/living with partner	Benin	BEN	1	Broadly liberal	2.60407	201718	33	2	14	2
BJ7	33	20	10	1546494	20	33	alibori rural	Rural	Primary education	Poorer	No	No	1	Islamic	Yes	No	No insurance coverage	Married/living with partner	Benin	BEN	1	Broadly liberal	2.60407	201718	33	2	14	2
BJ7	33	33	2	1546494	45	33	alibori rural	Rural	No education	Poorer	No	No	4	Islamic	No	No	No insurance coverage	Married/living with partner	Benin	BEN	1	Broadly liberal	2.60407	201718	33	2	14	2
BJ7	33	39	2	1546494	29	33	alibori rural	Rural	No education	Poorest	No	No	4	Islamic	No	No	No insurance coverage	Married/living with partner	Benin	BEN	1	Broadly liberal	2.60407	201718	33	2	14	2
BJ7	33	45	2	1546494	30	33	alibori rural	Rural	No education	Middle	Yes	No	3	Islamic	No	No	No insurance coverage	Married/living with partner	Benin	BEN	1	Broadly liberal	2.60407	201718	33	2	14	2
BJ7	33	58	2	1546494	49	33	alibori rural	Rural	No education	Poorer	No	No	7	Islamic	Yes	No	No insurance coverage	Married/living with partner	Benin	BEN	1	Broadly liberal	2.60407	201718	33	2	14	2
BJ7	33	58	4	1546494	21	33	alibori rural	Rural	No education	Poorer	No	No	2	Islamic	Yes	No	No insurance coverage	Married/living with partner	Benin	BEN	1	Broadly liberal	2.60407	201718	33	2	14	2
BJ7	33	58	10	1546494	15	33	alibori rural	Rural	No education	Poorer	No	No	0	Islamic	Yes	No	No insurance coverage	Never in union	Benin	BEN	1	Broadly liberal	2.60407	201718	33	2	14	2
BJ7	33	58	12	1546494	32	33	alibori rural	Rural	No education	Poorer	No	No	5	Islamic	Yes	No	No insurance coverage	Married/living with partner	Benin	BEN	1	Broadly liberal	2.60407	201718	33	2	14	2
BJ7	33	70	2	1546494	25	33	alibori rural	Rural	No education	Middle	No	No	5	Islamic	Yes	No	No insurance coverage	Married/living with partner	Benin	BEN	1	Broadly liberal	2.60407	201718	33	2	14	2
BJ7	33	76	2	1546494	22	33	alibori rural	Rural	No education	Poorest	No	No	2	Islamic	Yes	No	No insurance coverage	Married/living with partner	Benin	BEN	1	Broadly liberal	2.60407	201718	33	2	14	2
BJ7	33	82	3	1546494	20	33	alibori rural	Rural	No education	Poorer	No	No	2	Islamic	No	No	No insurance coverage	Married/living with partner	Benin	BEN	1	Broadly liberal	2.60407	201718	33	2	14	2
BJ7	33	82	8	1546494	28	33	alibori rural	Rural	No education	Poorer	No	No	2	Islamic	No	No	No insurance coverage	Married/living with partner	Benin	BEN	1	Broadly liberal	2.60407	201718	33	2	14	2
BJ7	33	89	2	1546494	24	33	alibori rural	Rural	No education	Poorest	No	No	1	Islamic	No	No	No insurance coverage	Married/living with partner	Benin	BEN	1	Broadly liberal	2.60407	201718	33	2	14	2
BJ7	33	95	1	1546494	46	33	alibori rural	Rural	No education	Poorer	No	No	4	Islamic	Yes	No	No insurance coverage	Married/living with partner	Benin	BEN	1	Broadly liberal	2.60407	201718	33	2	14	2
BJ7	33	95	2	1546494	17	33	alibori rural	Rural	No education	Poorer	No	No	1	Islamic	No	No	No insurance coverage	Married/living with partner	Benin	BEN	1	Broadly liberal	2.60407	201718	33	2	14	2
BJ7	33	95	4	1546494	15	33	alibori rural	Rural	No education	Poorer	Yes	No	0	Islamic	No	No	No insurance coverage	Never in union	Benin	BEN	1	Broadly liberal	2.60407	201718	33	2	14	2
BJ7	33	95	9	1546494	18	33	alibori rural	Rural	No education	Poorer	No	No	0	Islamic	No	No	No insurance coverage	Married/living with partner	Benin	BEN	1	Broadly liberal	2.60407	201718	33	2	14	2
BJ7	33	101	4	1546494	20	33	alibori rural	Rural	Secondary education	Middle	No	No	0	Islamic	No	Yes	No insurance coverage	Never in union	Benin	BEN	1	Broadly liberal	2.60407	201718	33	2	14	2
BJ7	33	114	2	1546494	28	33	alibori rural	Rural	No education	Middle	No	No	4	Islamic	No	No	No insurance coverage	Married/living with partner	Benin	BEN	1	Broadly liberal	2.60407	201718	33	2	14	2
BJ7	33	114	8	1546494	24	33	alibori rural	Rural	No education	Middle	No	No	1	Islamic	No	No	No insurance coverage	Married/living with partner	Benin	BEN	1	Broadly liberal	2.60407	201718	33	2	14	2
BJ7	33	120	2	1546494	30	33	alibori rural	Rural	No education	Middle	Yes	No	4	Islamic	Yes	No	No insurance coverage	Married/living with partner	Benin	BEN	1	Broadly liberal	2.60407	201718	33	2	14	2
BJ7	33	120	8	1546494	24	33	alibori rural	Rural	No education	Middle	Yes	No	2	Islamic	No	No	No insurance coverage	Married/living with partner	Benin	BEN	1	Broadly liberal	2.60407	201718	33	2	14	2
BJ7	33	126	2	1546494	25	33	alibori rural	Rural	No education	Poorer	No	No	2	Islamic	No	No	No insurance coverage	Married/living with partner	Benin	BEN	1	Broadly liberal	2.60407	201718	33	2	14	2
BJ7	33	126	5	1546494	18	33	alibori rural	Rural	No education	Poorer	No	No	0	Islamic	No	No	No insurance coverage	Married/living with partner	Benin	BEN	1	Broadly liberal	2.60407	201718	33	2	14	2
BJ7	33	132	2	1546494	27	33	alibori rural	Rural	No education	Poorer	No	No	4	Islamic	No	No	No insurance coverage	Married/living with partner	Benin	BEN	1	Broadly liberal	2.60407	201718	33	2	14	2
BJ7	33	132	3	1546494	20	33	alibori rural	Rural	No education	Poorer	No	No	0	Islamic	No	No	No insurance coverage	Married/living with partner	Benin	BEN	1	Broadly liberal	2.60407	201718	33	2	14	2
BJ7	33	139	2	1546494	28	33	alibori rural	Rural	No education	Poorer	No	No	1	Islamic	No	No	No insurance coverage	Married/living with partner	Benin	BEN	1	Broadly liberal	2.60407	201718	33	2	14	2
BJ7	33	139	4	1546494	22	33	alibori rural	Rural	No education	Poorer	No	No	2	Islamic	No	No	No insurance coverage	Married/living with partner	Benin	BEN	1	Broadly liberal	2.60407	201718	33	2	14	2
BJ7	33	145	2	1546494	25	33	alibori rural	Rural	No education	Middle	No	No	2	Islamic	No	No	No insurance coverage	Married/living with partner	Benin	BEN	1	Broadly liberal	2.60407	201718	33	2	14	2
BJ7	33	151	2	1546494	20	33	alibori rural	Rural	No education	Poorest	No	No	1	Islamic	No	No	No insurance coverage	Married/living with partner	Benin	BEN	1	Broadly liberal	2.60407	201718	33	2	14	2
BJ7	33	157	2	1546494	25	33	alibori rural	Rural	No education	Middle	No	No	3	Islamic	No	Yes	No insurance coverage	Married/living with partner	Benin	BEN	1	Broadly liberal	2.60407	201718	33	2	14	2
BJ7	34	8	2	718269	31	34	alibori rural	Rural	No education	Poorer	No	No	4	Islamic	No	Yes	No insurance coverage	Married/living with partner	Benin	BEN	1	Broadly liberal	2.60407	201718	34	2	14	2
BJ7	34	12	2	718269	35	34	alibori rural	Rural	No education	Poorer	No	No	4	Islamic	No	Yes	No insurance coverage	Married/living with partner	Benin	BEN	1	Broadly liberal	2.60407	201718	34	2	14	2
BJ7	34	15	2	718269	21	34	alibori rural	Rural	No education	Middle	No	No	1	Islamic	No	No	No insurance coverage	Married/living with partner	Benin	BEN	1	Broadly liberal	2.60407	201718	34	2	14	2
BJ7	34	19	2	718269	33	34	alibori rural	Rural	No education	Poorer	No	No	4	Islamic	No	Yes	No insurance coverage	Married/living with partner	Benin	BEN	1	Broadly liberal	2.60407	201718	34	2	14	2
BJ7	34	22	2	718269	34	34	alibori rural	Rural	No education	Poorest	No	No	4	Islamic	No	Yes	No insurance coverage	Married/living with partner	Benin	BEN	1	Broadly liberal	2.60407	201718	34	2	14	2
BJ7	34	22	3	718269	32	34	alibori rural	Rural	No education	Poorest	Yes	Yes	4	Islamic	No	No	No insurance coverage	Married/living with partner	Benin	BEN	1	Broadly liberal	2.60407	201718	34	2	14	2
BJ7	34	22	4	718269	27	34	alibori rural	Rural	No education	Poorest	No	No	1	Islamic	No	No	No insurance coverage	Married/living with partner	Benin	BEN	1	Broadly liberal	2.60407	201718	34	2	14	2
BJ7	34	26	2	718269	22	34	alibori rural	Rural	No education	Middle	Yes	No	3	Islamic	No	No	No insurance coverage	Married/living with partner	Benin	BEN	1	Broadly liberal	2.60407	201718	34	2	14	2
BJ7	34	29	2	718269	18	34	alibori rural	Rural	No education	Poorer	No	No	0	Islamic	No	No	No insurance coverage	Married/living with partner	Benin	BEN	1	Broadly liberal	2.60407	201718	34	2	14	2
BJ7	34	33	2	718269	27	34	alibori rural	Rural	No education	Middle	No	No	1	Islamic	No	No	No insurance coverage	Married/living with partner	Benin	BEN	1	Broadly liberal	2.60407	201718	34	2	14	2
BJ7	34	33	3	718269	33	34	alibori rural	Rural	No education	Middle	No	No	7	Islamic	No	No	No insurance coverage	Married/living with partner	Benin	BEN	1	Broadly liberal	2.60407	201718	34	2	14	2
BJ7	34	33	4	718269	22	34	alibori rural	Rural	No education	Middle	No	No	2	Islamic	No	No	No insurance coverage	Married/living with partner	Benin	BEN	1	Broadly liberal	2.60407	201718	34	2	14	2
BJ7	34	33	7	718269	18	34	alibori rural	Rural	No education	Middle	No	No	0	Islamic	No	No	No insurance coverage	Never in union	Benin	BEN	1	Broadly liberal	2.60407	201718	34	2	14	2
BJ7	34	47	2	718269	23	34	alibori rural	Rural	No education	Poorer	Yes	Yes	3	Islamic	No	No	No insurance coverage	Married/living with partner	Benin	BEN	1	Broadly liberal	2.60407	201718	34	2	14	2
BJ7	34	50	2	718269	18	34	alibori rural	Rural	No education	Poorest	No	No	1	Islamic	Yes	No	No insurance coverage	Married/living with partner	Benin	BEN	1	Broadly liberal	2.60407	201718	34	2	14	2
BJ7	34	58	2	718269	33	34	alibori rural	Rural	No education	Richer	No	No	3	Islamic	Yes	No	No insurance coverage	Married/living with partner	Benin	BEN	1	Broadly liberal	2.60407	201718	34	2	14	2
BJ7	34	58	6	718269	28	34	alibori rural	Rural	No education	Richer	No	No	3	Islamic	Yes	No	No insurance coverage	Married/living with partner	Benin	BEN	1	Broadly liberal	2.60407	201718	34	2	14	2
BJ7	34	58	10	718269	21	34	alibori rural	Rural	Secondary education	Richer	No	No	2	Islamic	Yes	No	No insurance coverage	Married/living with partner	Benin	BEN	1	Broadly liberal	2.60407	201718	34	2	14	2
BJ7	34	58	13	718269	20	34	alibori rural	Rural	No education	Richer	No	No	1	Islamic	Yes	No	No insurance coverage	Married/living with partner	Benin	BEN	1	Broadly liberal	2.60407	201718	34	2	14	2
BJ7	34	61	2	718269	26	34	alibori rural	Rural	No education	Poorest	No	No	4	Islamic	No	No	No insurance coverage	Married/living with partner	Benin	BEN	1	Broadly liberal	2.60407	201718	34	2	14	2
BJ7	34	68	2	718269	22	34	alibori rural	Rural	No education	Poorer	Yes	Yes	2	Islamic	No	No	No insurance coverage	Married/living with partner	Benin	BEN	1	Broadly liberal	2.60407	201718	34	2	14	2
BJ7	34	72	2	718269	30	34	alibori rural	Rural	No education	Poorest	No	No	4	Islamic	Yes	No	No insurance coverage	Married/living with partner	Benin	BEN	1	Broadly liberal	2.60407	201718	34	2	14	2
BJ7	34	75	3	718269	35	34	alibori rural	Rural	No education	Middle	No	No	4	Islamic	No	No	No insurance coverage	Widowed/divorced/separated	Benin	BEN	1	Broadly liberal	2.60407	201718	34	2	14	2
BJ7	34	75	9	718269	22	34	alibori rural	Rural	No education	Middle	No	No	2	Islamic	No	Yes	No insurance coverage	Married/living with partner	Benin	BEN	1	Broadly liberal	2.60407	201718	34	2	14	2
BJ7	34	75	13	718269	15	34	alibori rural	Rural	No education	Middle	No	No	1	Islamic	No	No	No insurance coverage	Married/living with partner	Benin	BEN	1	Broadly liberal	2.60407	201718	34	2	14	2
BJ7	34	79	2	718269	45	34	alibori rural	Rural	Primary education	Poorer	No	No	11	Islamic	Yes	No	No insurance coverage	Married/living with partner	Benin	BEN	1	Broadly liberal	2.60407	201718	34	2	14	2
BJ7	34	79	10	718269	40	34	alibori rural	Rural	No education	Poorer	No	No	3	Islamic	No	No	No insurance coverage	Married/living with partner	Benin	BEN	1	Broadly liberal	2.60407	201718	34	2	14	2
BJ7	34	79	17	718269	17	34	alibori rural	Rural	No education	Poorer	Yes	Yes	1	Islamic	Yes	No	No insurance coverage	Married/living with partner	Benin	BEN	1	Broadly liberal	2.60407	201718	34	2	14	2
BJ7	34	82	2	718269	43	34	alibori rural	Rural	Primary education	Richer	No	No	2	Islamic	No	No	No insurance coverage	Married/living with partner	Benin	BEN	1	Broadly liberal	2.60407	201718	34	2	14	2
BJ7	34	82	3	718269	32	34	alibori rural	Rural	No education	Richer	No	No	1	Islamic	No	Yes	No insurance coverage	Married/living with partner	Benin	BEN	1	Broadly liberal	2.60407	201718	34	2	14	2
BJ7	34	86	2	718269	22	34	alibori rural	Rural	No education	Poorest	No	No	2	Islamic	No	No	No insurance coverage	Married/living with partner	Benin	BEN	1	Broadly liberal	2.60407	201718	34	2	14	2
BJ7	35	1	2	1203587	22	35	alibori rural	Rural	No education	Poorer	Yes	No	2	Islamic	No	No	No insurance coverage	Married/living with partner	Benin	BEN	1	Broadly liberal	2.60407	201718	35	2	14	2
BJ7	35	7	2	1203587	19	35	alibori rural	Rural	No education	Poorer	No	No	1	Islamic	Yes	No	No insurance coverage	Married/living with partner	Benin	BEN	1	Broadly liberal	2.60407	201718	35	2	14	2
BJ7	35	13	2	1203587	42	35	alibori rural	Rural	No education	Poorer	No	No	7	Islamic	Yes	No	No insurance coverage	Married/living with partner	Benin	BEN	1	Broadly liberal	2.60407	201718	35	2	14	2
BJ7	35	13	7	1203587	37	35	alibori rural	Rural	No education	Poorer	No	No	5	Islamic	Yes	No	No insurance coverage	Never in union	Benin	BEN	1	Broadly liberal	2.60407	201718	35	2	14	2
BJ7	35	20	9	1203587	17	35	alibori rural	Rural	No education	Poorer	No	No	0	Islamic	No	No	No insurance coverage	Never in union	Benin	BEN	1	Broadly liberal	2.60407	201718	35	2	14	2
BJ7	35	20	12	1203587	32	35	alibori rural	Rural	No education	Poorer	No	No	8	Islamic	Yes	No	No insurance coverage	Married/living with partner	Benin	BEN	1	Broadly liberal	2.60407	201718	35	2	14	2
BJ7	35	32	2	1203587	30	35	alibori rural	Rural	No education	Poorer	No	No	4	Islamic	Yes	No	No insurance coverage	Married/living with partner	Benin	BEN	1	Broadly liberal	2.60407	201718	35	2	14	2
BJ7	35	45	2	1203587	35	35	alibori rural	Rural	No education	Poorer	No	No	7	Islamic	No	No	No insurance coverage	Married/living with partner	Benin	BEN	1	Broadly liberal	2.60407	201718	35	2	14	2
BJ7	35	51	2	1203587	45	35	alibori rural	Rural	No education	Poorest	Yes	Yes	9	Islamic	Yes	No	No insurance coverage	Married/living with partner	Benin	BEN	1	Broadly liberal	2.60407	201718	35	2	14	2
BJ7	35	51	5	1203587	19	35	alibori rural	Rural	No education	Poorest	No	No	0	Islamic	Yes	No	No insurance coverage	Never in union	Benin	BEN	1	Broadly liberal	2.60407	201718	35	2	14	2
BJ7	35	57	2	1203587	32	35	alibori rural	Rural	No education	Poorer	No	No	5	Islamic	Yes	No	No insurance coverage	Married/living with partner	Benin	BEN	1	Broadly liberal	2.60407	201718	35	2	14	2
BJ7	35	57	11	1203587	18	35	alibori rural	Rural	No education	Poorer	No	No	1	Islamic	Yes	No	No insurance coverage	Married/living with partner	Benin	BEN	1	Broadly liberal	2.60407	201718	35	2	14	2
BJ7	35	64	2	1203587	45	35	alibori rural	Rural	No education	Poorer	No	No	6	Islamic	Yes	No	No insurance coverage	Married/living with partner	Benin	BEN	1	Broadly liberal	2.60407	201718	35	2	14	2
BJ7	35	64	7	1203587	17	35	alibori rural	Rural	No education	Poorer	No	No	0	Islamic	Yes	No	No insurance coverage	Never in union	Benin	BEN	1	Broadly liberal	2.60407	201718	35	2	14	2
BJ7	35	64	8	1203587	17	35	alibori rural	Rural	No education	Poorer	No	No	1	Islamic	Yes	No	No insurance coverage	Married/living with partner	Benin	BEN	1	Broadly liberal	2.60407	201718	35	2	14	2
BJ7	35	70	3	1203587	28	35	alibori rural	Rural	No education	Poorer	No	No	3	Islamic	No	No	No insurance coverage	Widowed/divorced/separated	Benin	BEN	1	Broadly liberal	2.60407	201718	35	2	14	2
BJ7	35	70	15	1203587	26	35	alibori rural	Rural	No education	Poorer	No	No	2	Islamic	No	No	No insurance coverage	Married/living with partner	Benin	BEN	1	Broadly liberal	2.60407	201718	35	2	14	2
BJ7	35	70	17	1203587	35	35	alibori rural	Rural	No education	Poorer	No	No	5	Islamic	No	No	No insurance coverage	Widowed/divorced/separated	Benin	BEN	1	Broadly liberal	2.60407	201718	35	2	14	2
BJ7	35	70	24	1203587	24	35	alibori rural	Rural	No education	Poorer	No	No	1	Islamic	No	No	No insurance coverage	Widowed/divorced/separated	Benin	BEN	1	Broadly liberal	2.60407	201718	35	2	14	2
BJ7	35	70	29	1203587	16	35	alibori rural	Rural	No education	Poorer	Yes	No	1	Islamic	No	No	No insurance coverage	Married/living with partner	Benin	BEN	1	Broadly liberal	2.60407	201718	35	2	14	2
BJ7	35	76	2	1203587	29	35	alibori rural	Rural	No education	Poorest	No	No	4	Islamic	Yes	No	No insurance coverage	Married/living with partner	Benin	BEN	1	Broadly liberal	2.60407	201718	35	2	14	2
BJ7	35	76	7	1203587	27	35	alibori rural	Rural	No education	Poorest	No	No	3	Islamic	Yes	No	No insurance coverage	Married/living with partner	Benin	BEN	1	Broadly liberal	2.60407	201718	35	2	14	2
BJ7	35	82	7	1203587	24	35	alibori rural	Rural	No education	Richer	No	No	2	Islamic	No	No	No insurance coverage	Married/living with partner	Benin	BEN	1	Broadly liberal	2.60407	201718	35	2	14	2
BJ7	35	82	10	1203587	24	35	alibori rural	Rural	No education	Richer	No	No	4	Islamic	No	No	No insurance coverage	Widowed/divorced/separated	Benin	BEN	1	Broadly liberal	2.60407	201718	35	2	14	2
BJ7	35	89	2	1203587	17	35	alibori rural	Rural	No education	Poorest	No	No	1	Islamic	No	No	No insurance coverage	Married/living with partner	Benin	BEN	1	Broadly liberal	2.60407	201718	35	2	14	2
BJ7	35	95	2	1203587	25	35	alibori rural	Rural	No education	Middle	Yes	No	4	Islamic	No	No	No insurance coverage	Married/living with partner	Benin	BEN	1	Broadly liberal	2.60407	201718	35	2	14	2
BJ7	35	101	2	1203587	27	35	alibori rural	Rural	No education	Poorest	No	No	3	Islamic	No	No	No insurance coverage	Married/living with partner	Benin	BEN	1	Broadly liberal	2.60407	201718	35	2	14	2
BJ7	35	108	2	1203587	47	35	alibori rural	Rural	No education	Poorer	No	No	4	Islamic	No	Yes	No insurance coverage	Married/living with partner	Benin	BEN	1	Broadly liberal	2.60407	201718	35	2	14	2
BJ7	35	114	2	1203587	19	35	alibori rural	Rural	No education	Poorer	No	No	3	Islamic	No	No	No insurance coverage	Married/living with partner	Benin	BEN	1	Broadly liberal	2.60407	201718	35	2	14	2
BJ7	35	120	2	1203587	26	35	alibori rural	Rural	No education	Middle	No	No	1	Islamic	No	No	No insurance coverage	Married/living with partner	Benin	BEN	1	Broadly liberal	2.60407	201718	35	2	14	2
BJ7	35	120	4	1203587	24	35	alibori rural	Rural	No education	Middle	No	No	2	Islamic	No	No	No insurance coverage	Married/living with partner	Benin	BEN	1	Broadly liberal	2.60407	201718	35	2	14	2
BJ7	35	126	2	1203587	38	35	alibori rural	Rural	No education	Poorest	No	No	6	Islamic	No	No	No insurance coverage	Married/living with partner	Benin	BEN	1	Broadly liberal	2.60407	201718	35	2	14	2
BJ7	35	126	3	1203587	18	35	alibori rural	Rural	No education	Poorest	No	No	1	Islamic	No	No	No insurance coverage	Married/living with partner	Benin	BEN	1	Broadly liberal	2.60407	201718	35	2	14	2
BJ7	35	133	3	1203587	15	35	alibori rural	Rural	No education	Richer	No	No	0	Islamic	No	No	No insurance coverage	Married/living with partner	Benin	BEN	1	Broadly liberal	2.60407	201718	35	2	14	2
BJ7	35	133	8	1203587	15	35	alibori rural	Rural	No education	Richer	No	No	0	Islamic	No	No	No insurance coverage	Never in union	Benin	BEN	1	Broadly liberal	2.60407	201718	35	2	14	2
BJ7	35	133	10	1203587	15	35	alibori rural	Rural	No education	Richer	No	No	0	Islamic	No	No	No insurance coverage	Never in union	Benin	BEN	1	Broadly liberal	2.60407	201718	35	2	14	2
BJ7	35	139	2	1203587	30	35	alibori rural	Rural	No education	Poorer	Yes	No	6	Islamic	No	No	No insurance coverage	Married/living with partner	Benin	BEN	1	Broadly liberal	2.60407	201718	35	2	14	2
BJ7	35	139	9	1203587	29	35	alibori rural	Rural	No education	Poorer	No	No	2	Islamic	No	No	No insurance coverage	Married/living with partner	Benin	BEN	1	Broadly liberal	2.60407	201718	35	2	14	2
BJ7	35	139	12	1203587	32	35	alibori rural	Rural	No education	Poorer	No	No	2	Islamic	No	No	No insurance coverage	Married/living with partner	Benin	BEN	1	Broadly liberal	2.60407	201718	35	2	14	2
BJ7	35	139	17	1203587	18	35	alibori rural	Rural	No education	Poorer	No	No	0	Islamic	No	No	No insurance coverage	Married/living with partner	Benin	BEN	1	Broadly liberal	2.60407	201718	35	2	14	2
BJ7	35	145	2	1203587	21	35	alibori rural	Rural	No education	Poorer	No	No	1	Islamic	No	No	No insurance coverage	Married/living with partner	Benin	BEN	1	Broadly liberal	2.60407	201718	35	2	14	2
BJ7	35	151	2	1203587	20	35	alibori rural	Rural	No education	Poorest	No	No	1	Islamic	No	No	No insurance coverage	Married/living with partner	Benin	BEN	1	Broadly liberal	2.60407	201718	35	2	14	2
BJ7	35	151	5	1203587	25	35	alibori rural	Rural	No education	Poorest	No	No	2	Islamic	No	No	No insurance coverage	Married/living with partner	Benin	BEN	1	Broadly liberal	2.60407	201718	35	2	14	2
BJ7	35	158	3	1203587	19	35	alibori rural	Rural	No education	Poorest	No	No	1	Islamic	No	No	No insurance coverage	Married/living with partner	Benin	BEN	1	Broadly liberal	2.60407	201718	35	2	14	2
BJ7	36	1	2	929230	40	36	alibori urban	Urban	No education	Poorest	No	No	3	Islamic	Yes	No	No insurance coverage	Married/living with partner	Benin	BEN	1	Broadly liberal	2.60407	201718	36	1	14	2
BJ7	36	1	3	929230	25	36	alibori urban	Urban	No education	Poorest	No	No	1	Islamic	Yes	No	No insurance coverage	Married/living with partner	Benin	BEN	1	Broadly liberal	2.60407	201718	36	1	14	2
BJ7	36	12	2	929230	27	36	alibori urban	Urban	No education	Poorest	Yes	No	4	Islamic	Yes	No	No insurance coverage	Married/living with partner	Benin	BEN	1	Broadly liberal	2.60407	201718	36	1	14	2
BJ7	36	22	2	929230	20	36	alibori urban	Urban	No education	Poorest	No	No	1	Islamic	No	No	No insurance coverage	Married/living with partner	Benin	BEN	1	Broadly liberal	2.60407	201718	36	1	14	2
BJ7	36	22	4	929230	45	36	alibori urban	Urban	No education	Poorest	No	No	5	Islamic	No	No	No insurance coverage	Married/living with partner	Benin	BEN	1	Broadly liberal	2.60407	201718	36	1	14	2
BJ7	36	32	2	929230	22	36	alibori urban	Urban	No education	Poorer	Yes	Yes	3	Islamic	Yes	No	No insurance coverage	Married/living with partner	Benin	BEN	1	Broadly liberal	2.60407	201718	36	1	14	2
BJ7	36	32	6	929230	30	36	alibori urban	Urban	No education	Poorer	Yes	No	4	Islamic	Yes	No	No insurance coverage	Married/living with partner	Benin	BEN	1	Broadly liberal	2.60407	201718	36	1	14	2
BJ7	36	42	2	929230	22	36	alibori urban	Urban	No education	Poorest	No	No	3	Islamic	No	No	No insurance coverage	Married/living with partner	Benin	BEN	1	Broadly liberal	2.60407	201718	36	1	14	2
BJ7	36	53	2	929230	18	36	alibori urban	Urban	No education	Poorest	No	No	0	Islamic	No	No	No insurance coverage	Never in union	Benin	BEN	1	Broadly liberal	2.60407	201718	36	1	14	2
BJ7	36	63	2	929230	24	36	alibori urban	Urban	No education	Poorest	No	No	3	Islamic	Yes	No	No insurance coverage	Married/living with partner	Benin	BEN	1	Broadly liberal	2.60407	201718	36	1	14	2
BJ7	36	73	2	929230	42	36	alibori urban	Urban	No education	Poorest	No	No	7	Islamic	No	No	No insurance coverage	Married/living with partner	Benin	BEN	1	Broadly liberal	2.60407	201718	36	1	14	2
BJ7	36	73	7	929230	15	36	alibori urban	Urban	No education	Poorest	No	No	0	Islamic	No	No	No insurance coverage	Never in union	Benin	BEN	1	Broadly liberal	2.60407	201718	36	1	14	2
BJ7	36	84	2	929230	30	36	alibori urban	Urban	No education	Poorest	No	No	6	Islamic	Yes	No	No insurance coverage	Married/living with partner	Benin	BEN	1	Broadly liberal	2.60407	201718	36	1	14	2
BJ7	36	94	2	929230	32	36	alibori urban	Urban	No education	Poorest	No	No	5	Islamic	No	No	No insurance coverage	Married/living with partner	Benin	BEN	1	Broadly liberal	2.60407	201718	36	1	14	2
BJ7	36	104	2	929230	40	36	alibori urban	Urban	No education	Poorest	No	No	7	Islamic	No	No	No insurance coverage	Married/living with partner	Benin	BEN	1	Broadly liberal	2.60407	201718	36	1	14	2
BJ7	36	104	3	929230	21	36	alibori urban	Urban	No education	Poorest	Yes	No	1	Islamic	Yes	No	No insurance coverage	Never in union	Benin	BEN	1	Broadly liberal	2.60407	201718	36	1	14	2
BJ7	36	104	9	929230	37	36	alibori urban	Urban	No education	Poorest	Yes	No	5	Islamic	Yes	No	No insurance coverage	Married/living with partner	Benin	BEN	1	Broadly liberal	2.60407	201718	36	1	14	2
BJ7	36	114	2	929230	28	36	alibori urban	Urban	No education	Poorest	No	No	2	Islamic	No	No	No insurance coverage	Married/living with partner	Benin	BEN	1	Broadly liberal	2.60407	201718	36	1	14	2
BJ7	36	125	2	929230	42	36	alibori urban	Urban	No education	Poorest	No	No	7	Islamic	No	No	No insurance coverage	Married/living with partner	Benin	BEN	1	Broadly liberal	2.60407	201718	36	1	14	2
BJ7	36	125	8	929230	20	36	alibori urban	Urban	No education	Poorest	Yes	Yes	1	Islamic	No	No	No insurance coverage	Married/living with partner	Benin	BEN	1	Broadly liberal	2.60407	201718	36	1	14	2
BJ7	36	135	2	929230	20	36	alibori urban	Urban	No education	Poorer	Yes	No	2	Islamic	No	No	No insurance coverage	Married/living with partner	Benin	BEN	1	Broadly liberal	2.60407	201718	36	1	14	2
BJ7	36	145	2	929230	24	36	alibori urban	Urban	No education	Poorest	Yes	Yes	3	Islamic	No	No	No insurance coverage	Married/living with partner	Benin	BEN	1	Broadly liberal	2.60407	201718	36	1	14	2
BJ7	36	155	2	929230	33	36	alibori urban	Urban	No education	Poorer	Yes	Yes	5	Islamic	No	No	No insurance coverage	Married/living with partner	Benin	BEN	1	Broadly liberal	2.60407	201718	36	1	14	2
BJ7	36	155	8	929230	25	36	alibori urban	Urban	No education	Poorer	No	No	1	Islamic	No	No	No insurance coverage	Married/living with partner	Benin	BEN	1	Broadly liberal	2.60407	201718	36	1	14	2
BJ7	36	166	2	929230	22	36	alibori urban	Urban	No education	Poorest	Yes	No	2	Islamic	No	No	No insurance coverage	Married/living with partner	Benin	BEN	1	Broadly liberal	2.60407	201718	36	1	14	2
BJ7	36	176	2	929230	32	36	alibori urban	Urban	No education	Middle	Yes	Yes	6	Islamic	No	No	No insurance coverage	Married/living with partner	Benin	BEN	1	Broadly liberal	2.60407	201718	36	1	14	2
BJ7	36	176	3	929230	27	36	alibori urban	Urban	No education	Middle	Yes	No	3	Islamic	No	No	No insurance coverage	Married/living with partner	Benin	BEN	1	Broadly liberal	2.60407	201718	36	1	14	2
BJ7	36	176	13	929230	16	36	alibori urban	Urban	No education	Middle	No	No	0	Islamic	No	No	No insurance coverage	Married/living with partner	Benin	BEN	1	Broadly liberal	2.60407	201718	36	1	14	2
BJ7	36	186	2	929230	32	36	alibori urban	Urban	Primary education	Poorest	No	No	6	Islamic	Yes	No	No insurance coverage	Married/living with partner	Benin	BEN	1	Broadly liberal	2.60407	201718	36	1	14	2
BJ7	36	186	8	929230	22	36	alibori urban	Urban	No education	Poorest	No	No	2	Islamic	No	No	No insurance coverage	Married/living with partner	Benin	BEN	1	Broadly liberal	2.60407	201718	36	1	14	2
BJ7	36	186	12	929230	25	36	alibori urban	Urban	No education	Poorest	Yes	Yes	3	Islamic	Yes	No	No insurance coverage	Married/living with partner	Benin	BEN	1	Broadly liberal	2.60407	201718	36	1	14	2
BJ7	36	196	2	929230	31	36	alibori urban	Urban	No education	Richer	No	No	4	Islamic	No	No	No insurance coverage	Married/living with partner	Benin	BEN	1	Broadly liberal	2.60407	201718	36	1	14	2
BJ7	36	196	3	929230	21	36	alibori urban	Urban	No education	Richer	No	No	2	Islamic	No	No	No insurance coverage	Married/living with partner	Benin	BEN	1	Broadly liberal	2.60407	201718	36	1	14	2
BJ7	36	196	6	929230	48	36	alibori urban	Urban	Secondary education	Richer	No	No	8	Islamic	No	No	No insurance coverage	Married/living with partner	Benin	BEN	1	Broadly liberal	2.60407	201718	36	1	14	2
BJ7	36	207	1	929230	35	36	alibori urban	Urban	No education	Poorest	No	No	4	Islamic	No	No	No insurance coverage	Married/living with partner	Benin	BEN	1	Broadly liberal	2.60407	201718	36	1	14	2
BJ7	36	217	2	929230	40	36	alibori urban	Urban	No education	Poorest	No	No	7	Islamic	No	No	No insurance coverage	Married/living with partner	Benin	BEN	1	Broadly liberal	2.60407	201718	36	1	14	2
BJ7	36	217	8	929230	42	36	alibori urban	Urban	No education	Poorest	No	No	5	Islamic	No	No	No insurance coverage	Married/living with partner	Benin	BEN	1	Broadly liberal	2.60407	201718	36	1	14	2
BJ7	36	217	15	929230	43	36	alibori urban	Urban	No education	Poorest	Yes	Yes	2	Islamic	No	No	No insurance coverage	Married/living with partner	Benin	BEN	1	Broadly liberal	2.60407	201718	36	1	14	2
BJ7	36	227	9	929230	30	36	alibori urban	Urban	No education	Poorest	No	No	3	Islamic	Yes	No	No insurance coverage	Married/living with partner	Benin	BEN	1	Broadly liberal	2.60407	201718	36	1	14	2
BJ7	36	238	2	929230	33	36	alibori urban	Urban	No education	Poorest	Yes	No	4	Islamic	Yes	No	No insurance coverage	Married/living with partner	Benin	BEN	1	Broadly liberal	2.60407	201718	36	1	14	2
BJ7	36	238	7	929230	30	36	alibori urban	Urban	No education	Poorest	No	No	5	Islamic	Yes	No	No insurance coverage	Married/living with partner	Benin	BEN	1	Broadly liberal	2.60407	201718	36	1	14	2
BJ7	36	248	2	929230	25	36	alibori urban	Urban	No education	Poorer	No	No	2	Islamic	Yes	No	No insurance coverage	Married/living with partner	Benin	BEN	1	Broadly liberal	2.60407	201718	36	1	14	2
BJ7	36	248	3	929230	22	36	alibori urban	Urban	No education	Poorer	No	No	1	Islamic	Yes	No	No insurance coverage	Married/living with partner	Benin	BEN	1	Broadly liberal	2.60407	201718	36	1	14	2
BJ7	36	258	2	929230	47	36	alibori urban	Urban	No education	Poorest	No	No	7	Islamic	Yes	No	No insurance coverage	Married/living with partner	Benin	BEN	1	Broadly liberal	2.60407	201718	36	1	14	2
BJ7	36	258	6	929230	37	36	alibori urban	Urban	No education	Poorest	Yes	No	8	Islamic	Yes	No	No insurance coverage	Married/living with partner	Benin	BEN	1	Broadly liberal	2.60407	201718	36	1	14	2
BJ7	36	258	14	929230	20	36	alibori urban	Urban	No education	Poorest	Yes	Yes	1	Islamic	Yes	No	No insurance coverage	Married/living with partner	Benin	BEN	1	Broadly liberal	2.60407	201718	36	1	14	2
BJ7	36	258	15	929230	15	36	alibori urban	Urban	No education	Poorest	No	No	0	Islamic	Yes	No	No insurance coverage	Married/living with partner	Benin	BEN	1	Broadly liberal	2.60407	201718	36	1	14	2
BJ7	37	10	2	2118302	42	37	alibori urban	Urban	No education	Richer	No	No	4	Islamic	No	No	No insurance coverage	Married/living with partner	Benin	BEN	1	Broadly liberal	2.60407	201718	37	1	14	2
BJ7	37	20	2	2118302	21	37	alibori urban	Urban	No education	Richest	Yes	No	2	Islamic	Yes	No	No insurance coverage	Married/living with partner	Benin	BEN	1	Broadly liberal	2.60407	201718	37	1	14	2
BJ7	37	30	2	2118302	31	37	alibori urban	Urban	No education	Poorest	No	No	6	Islamic	No	No	No insurance coverage	Married/living with partner	Benin	BEN	1	Broadly liberal	2.60407	201718	37	1	14	2
BJ7	37	39	2	2118302	26	37	alibori urban	Urban	No education	Richer	No	No	3	Islamic	Yes	No	No insurance coverage	Married/living with partner	Benin	BEN	1	Broadly liberal	2.60407	201718	37	1	14	2
BJ7	37	39	6	2118302	19	37	alibori urban	Urban	No education	Richer	No	No	0	Islamic	No	No	No insurance coverage	Never in union	Benin	BEN	1	Broadly liberal	2.60407	201718	37	1	14	2
BJ7	37	49	2	2118302	37	37	alibori urban	Urban	No education	Richest	No	No	4	Islamic	No	No	No insurance coverage	Married/living with partner	Benin	BEN	1	Broadly liberal	2.60407	201718	37	1	14	2
BJ7	37	59	2	2118302	24	37	alibori urban	Urban	Primary education	Richer	No	No	1	Islamic	No	No	No insurance coverage	Widowed/divorced/separated	Benin	BEN	1	Broadly liberal	2.60407	201718	37	1	14	2
BJ7	37	59	3	2118302	22	37	alibori urban	Urban	No education	Richer	No	No	0	Islamic	No	No	No insurance coverage	Never in union	Benin	BEN	1	Broadly liberal	2.60407	201718	37	1	14	2
BJ7	37	59	4	2118302	23	37	alibori urban	Urban	No education	Richer	No	No	0	Islamic	No	No	No insurance coverage	Never in union	Benin	BEN	1	Broadly liberal	2.60407	201718	37	1	14	2
BJ7	37	69	2	2118302	49	37	alibori urban	Urban	No education	Richer	No	No	7	Islamic	No	No	No insurance coverage	Married/living with partner	Benin	BEN	1	Broadly liberal	2.60407	201718	37	1	14	2
BJ7	37	69	5	2118302	15	37	alibori urban	Urban	No education	Richer	No	No	0	Islamic	No	No	No insurance coverage	Never in union	Benin	BEN	1	Broadly liberal	2.60407	201718	37	1	14	2
BJ7	37	69	8	2118302	17	37	alibori urban	Urban	No education	Richer	Yes	Yes	1	Islamic	No	No	No insurance coverage	Married/living with partner	Benin	BEN	1	Broadly liberal	2.60407	201718	37	1	14	2
BJ7	37	79	2	2118302	34	37	alibori urban	Urban	No education	Poorest	No	No	4	Islamic	Yes	No	No insurance coverage	Married/living with partner	Benin	BEN	1	Broadly liberal	2.60407	201718	37	1	14	2
BJ7	37	79	10	2118302	28	37	alibori urban	Urban	No education	Poorest	Yes	No	5	Islamic	Yes	No	No insurance coverage	Widowed/divorced/separated	Benin	BEN	1	Broadly liberal	2.60407	201718	37	1	14	2
BJ7	37	88	2	2118302	25	37	alibori urban	Urban	No education	Middle	No	No	3	Islamic	No	No	No insurance coverage	Married/living with partner	Benin	BEN	1	Broadly liberal	2.60407	201718	37	1	14	2
BJ7	37	88	6	2118302	23	37	alibori urban	Urban	No education	Middle	No	No	1	Islamic	No	No	No insurance coverage	Married/living with partner	Benin	BEN	1	Broadly liberal	2.60407	201718	37	1	14	2
BJ7	37	98	2	2118302	27	37	alibori urban	Urban	No education	Richest	No	No	4	Islamic	Yes	Yes	No insurance coverage	Married/living with partner	Benin	BEN	1	Broadly liberal	2.60407	201718	37	1	14	2
BJ7	37	108	2	2118302	19	37	alibori urban	Urban	Primary education	Richer	No	No	2	Islamic	No	Yes	No insurance coverage	Married/living with partner	Benin	BEN	1	Broadly liberal	2.60407	201718	37	1	14	2
BJ7	37	127	2	2118302	35	37	alibori urban	Urban	No education	Middle	No	No	3	Islamic	Yes	No	No insurance coverage	Married/living with partner	Benin	BEN	1	Broadly liberal	2.60407	201718	37	1	14	2
BJ7	37	137	2	2118302	27	37	alibori urban	Urban	Primary education	Richest	No	No	2	Others	No	Yes	No insurance coverage	Married/living with partner	Benin	BEN	1	Broadly liberal	2.60407	201718	37	1	14	2
BJ7	37	147	2	2118302	40	37	alibori urban	Urban	No education	Richer	No	No	5	Islamic	No	No	No insurance coverage	Married/living with partner	Benin	BEN	1	Broadly liberal	2.60407	201718	37	1	14	2
BJ7	37	147	3	2118302	20	37	alibori urban	Urban	No education	Richer	No	No	3	Islamic	No	No	No insurance coverage	Married/living with partner	Benin	BEN	1	Broadly liberal	2.60407	201718	37	1	14	2
BJ7	37	157	2	2118302	33	37	alibori urban	Urban	No education	Poorer	No	No	4	Islamic	No	No	No insurance coverage	Married/living with partner	Benin	BEN	1	Broadly liberal	2.60407	201718	37	1	14	2
BJ7	37	157	7	2118302	23	37	alibori urban	Urban	No education	Poorer	No	No	1	Islamic	No	No	No insurance coverage	Married/living with partner	Benin	BEN	1	Broadly liberal	2.60407	201718	37	1	14	2
BJ7	37	166	2	2118302	33	37	alibori urban	Urban	No education	Richest	Yes	No	5	Islamic	Yes	No	No insurance coverage	Married/living with partner	Benin	BEN	1	Broadly liberal	2.60407	201718	37	1	14	2
BJ7	37	176	2	2118302	26	37	alibori urban	Urban	Secondary education	Richer	No	No	1	Islamic	No	No	No insurance coverage	Married/living with partner	Benin	BEN	1	Broadly liberal	2.60407	201718	37	1	14	2
BJ7	37	176	4	2118302	28	37	alibori urban	Urban	No education	Richer	No	No	2	Islamic	No	No	No insurance coverage	Married/living with partner	Benin	BEN	1	Broadly liberal	2.60407	201718	37	1	14	2
BJ7	37	186	2	2118302	30	37	alibori urban	Urban	No education	Middle	Yes	Yes	5	Islamic	No	No	No insurance coverage	Married/living with partner	Benin	BEN	1	Broadly liberal	2.60407	201718	37	1	14	2
BJ7	37	196	4	2118302	16	37	alibori urban	Urban	No education	Middle	No	No	0	Islamic	No	No	No insurance coverage	Never in union	Benin	BEN	1	Broadly liberal	2.60407	201718	37	1	14	2
BJ7	37	206	2	2118302	40	37	alibori urban	Urban	No education	Poorer	No	No	3	Islamic	Yes	No	No insurance coverage	Married/living with partner	Benin	BEN	1	Broadly liberal	2.60407	201718	37	1	14	2
BJ7	37	215	2	2118302	22	37	alibori urban	Urban	No education	Middle	No	No	2	Islamic	No	No	No insurance coverage	Married/living with partner	Benin	BEN	1	Broadly liberal	2.60407	201718	37	1	14	2
BJ7	37	225	2	2118302	18	37	alibori urban	Urban	No education	Richer	No	No	2	Islamic	No	No	No insurance coverage	Married/living with partner	Benin	BEN	1	Broadly liberal	2.60407	201718	37	1	14	2
BJ7	37	235	2	2118302	42	37	alibori urban	Urban	No education	Richest	Yes	Yes	8	Islamic	No	Yes	No insurance coverage	Married/living with partner	Benin	BEN	1	Broadly liberal	2.60407	201718	37	1	14	2
BJ7	37	235	4	2118302	18	37	alibori urban	Urban	Secondary education	Richest	No	No	0	Islamic	No	Yes	No insurance coverage	Never in union	Benin	BEN	1	Broadly liberal	2.60407	201718	37	1	14	2
BJ7	37	235	10	2118302	27	37	alibori urban	Urban	No education	Richest	Yes	Yes	2	Islamic	No	Yes	No insurance coverage	Married/living with partner	Benin	BEN	1	Broadly liberal	2.60407	201718	37	1	14	2
BJ7	37	235	17	2118302	16	37	alibori urban	Urban	No education	Richest	No	No	0	Islamic	No	Yes	No insurance coverage	Never in union	Benin	BEN	1	Broadly liberal	2.60407	201718	37	1	14	2
BJ7	37	245	2	2118302	25	37	alibori urban	Urban	No education	Richer	No	No	3	Islamic	No	No	No insurance coverage	Married/living with partner	Benin	BEN	1	Broadly liberal	2.60407	201718	37	1	14	2
BJ7	37	254	2	2118302	35	37	alibori urban	Urban	No education	Richer	No	No	4	Islamic	No	No	No insurance coverage	Married/living with partner	Benin	BEN	1	Broadly liberal	2.60407	201718	37	1	14	2
BJ7	38	1	2	780631	23	38	alibori urban	Urban	No education	Poorest	No	No	3	Islamic	No	No	No insurance coverage	Married/living with partner	Benin	BEN	1	Broadly liberal	2.60407	201718	38	1	14	2
BJ7	38	17	2	780631	35	38	alibori urban	Urban	No education	Poorest	Yes	No	3	Islamic	No	No	No insurance coverage	Married/living with partner	Benin	BEN	1	Broadly liberal	2.60407	201718	38	1	14	2
BJ7	38	25	3	780631	18	38	alibori urban	Urban	No education	Poorer	No	No	0	Islamic	Yes	No	No insurance coverage	Married/living with partner	Benin	BEN	1	Broadly liberal	2.60407	201718	38	1	14	2
BJ7	38	34	2	780631	25	38	alibori urban	Urban	No education	Poorest	Yes	Yes	3	Islamic	Yes	No	No insurance coverage	Married/living with partner	Benin	BEN	1	Broadly liberal	2.60407	201718	38	1	14	2
BJ7	38	42	2	780631	25	38	alibori urban	Urban	No education	Poorer	Yes	Yes	1	Islamic	Yes	No	No insurance coverage	Married/living with partner	Benin	BEN	1	Broadly liberal	2.60407	201718	38	1	14	2
BJ7	38	50	2	780631	33	38	alibori urban	Urban	No education	Poorer	No	No	5	Islamic	No	No	No insurance coverage	Married/living with partner	Benin	BEN	1	Broadly liberal	2.60407	201718	38	1	14	2
BJ7	38	58	2	780631	47	38	alibori urban	Urban	No education	Poorest	No	No	7	Islamic	No	No	No insurance coverage	Married/living with partner	Benin	BEN	1	Broadly liberal	2.60407	201718	38	1	14	2
BJ7	38	58	3	780631	27	38	alibori urban	Urban	No education	Poorest	Yes	Yes	3	Islamic	No	No	No insurance coverage	Married/living with partner	Benin	BEN	1	Broadly liberal	2.60407	201718	38	1	14	2
BJ7	38	66	2	780631	47	38	alibori urban	Urban	No education	Poorest	No	No	8	Islamic	No	No	No insurance coverage	Married/living with partner	Benin	BEN	1	Broadly liberal	2.60407	201718	38	1	14	2
BJ7	38	66	4	780631	18	38	alibori urban	Urban	No education	Poorest	No	No	0	Islamic	No	No	No insurance coverage	Never in union	Benin	BEN	1	Broadly liberal	2.60407	201718	38	1	14	2
BJ7	38	66	11	780631	30	38	alibori urban	Urban	No education	Poorest	No	No	5	Islamic	No	No	No insurance coverage	Married/living with partner	Benin	BEN	1	Broadly liberal	2.60407	201718	38	1	14	2
BJ7	38	66	16	780631	30	38	alibori urban	Urban	No education	Poorest	No	No	4	Islamic	No	No	No insurance coverage	Married/living with partner	Benin	BEN	1	Broadly liberal	2.60407	201718	38	1	14	2
BJ7	38	66	19	780631	15	38	alibori urban	Urban	No education	Poorest	No	No	0	Islamic	No	No	No insurance coverage	Married/living with partner	Benin	BEN	1	Broadly liberal	2.60407	201718	38	1	14	2
BJ7	38	74	2	780631	44	38	alibori urban	Urban	No education	Poorest	No	No	7	Islamic	No	No	No insurance coverage	Married/living with partner	Benin	BEN	1	Broadly liberal	2.60407	201718	38	1	14	2
BJ7	38	74	3	780631	16	38	alibori urban	Urban	No education	Poorest	No	No	0	Islamic	Yes	No	No insurance coverage	Never in union	Benin	BEN	1	Broadly liberal	2.60407	201718	38	1	14	2
BJ7	38	83	2	780631	45	38	alibori urban	Urban	No education	Poorest	No	No	8	Islamic	No	No	No insurance coverage	Married/living with partner	Benin	BEN	1	Broadly liberal	2.60407	201718	38	1	14	2
BJ7	38	91	2	780631	29	38	alibori urban	Urban	No education	Poorer	Yes	No	4	Islamic	Yes	Yes	No insurance coverage	Married/living with partner	Benin	BEN	1	Broadly liberal	2.60407	201718	38	1	14	2
BJ7	38	99	2	780631	22	38	alibori urban	Urban	No education	Richer	No	No	2	Islamic	No	No	No insurance coverage	Married/living with partner	Benin	BEN	1	Broadly liberal	2.60407	201718	38	1	14	2
BJ7	38	107	2	780631	38	38	alibori urban	Urban	Primary education	Richer	No	No	5	Islamic	Yes	No	No insurance coverage	Married/living with partner	Benin	BEN	1	Broadly liberal	2.60407	201718	38	1	14	2
BJ7	38	107	6	780631	37	38	alibori urban	Urban	No education	Richer	No	No	2	Islamic	No	No	No insurance coverage	Married/living with partner	Benin	BEN	1	Broadly liberal	2.60407	201718	38	1	14	2
BJ7	38	115	2	780631	49	38	alibori urban	Urban	No education	Poorer	No	No	5	Islamic	No	No	No insurance coverage	Married/living with partner	Benin	BEN	1	Broadly liberal	2.60407	201718	38	1	14	2
BJ7	38	115	3	780631	18	38	alibori urban	Urban	No education	Poorer	No	No	0	Islamic	No	No	No insurance coverage	Never in union	Benin	BEN	1	Broadly liberal	2.60407	201718	38	1	14	2
BJ7	38	115	4	780631	16	38	alibori urban	Urban	No education	Poorer	No	No	0	Islamic	No	Yes	No insurance coverage	Never in union	Benin	BEN	1	Broadly liberal	2.60407	201718	38	1	14	2
BJ7	38	124	2	780631	37	38	alibori urban	Urban	No education	Richer	No	No	6	Islamic	No	No	No insurance coverage	Married/living with partner	Benin	BEN	1	Broadly liberal	2.60407	201718	38	1	14	2
BJ7	38	132	2	780631	26	38	alibori urban	Urban	No education	Poorest	No	No	3	Islamic	Yes	No	No insurance coverage	Married/living with partner	Benin	BEN	1	Broadly liberal	2.60407	201718	38	1	14	2
BJ7	38	140	2	780631	38	38	alibori urban	Urban	No education	Middle	No	No	5	Islamic	No	No	No insurance coverage	Married/living with partner	Benin	BEN	1	Broadly liberal	2.60407	201718	38	1	14	2
BJ7	38	148	2	780631	38	38	alibori urban	Urban	No education	Poorest	No	No	3	Islamic	Yes	No	No insurance coverage	Married/living with partner	Benin	BEN	1	Broadly liberal	2.60407	201718	38	1	14	2
BJ7	38	156	2	780631	36	38	alibori urban	Urban	No education	Middle	No	No	2	Islamic	No	No	No insurance coverage	Married/living with partner	Benin	BEN	1	Broadly liberal	2.60407	201718	38	1	14	2
BJ7	38	165	2	780631	25	38	alibori urban	Urban	No education	Poorest	Yes	Yes	3	Islamic	Yes	No	No insurance coverage	Married/living with partner	Benin	BEN	1	Broadly liberal	2.60407	201718	38	1	14	2
BJ7	38	173	2	780631	30	38	alibori urban	Urban	No education	Richer	No	No	5	Islamic	No	No	No insurance coverage	Married/living with partner	Benin	BEN	1	Broadly liberal	2.60407	201718	38	1	14	2
BJ7	38	173	9	780631	31	38	alibori urban	Urban	No education	Richer	No	No	2	Islamic	No	No	No insurance coverage	Married/living with partner	Benin	BEN	1	Broadly liberal	2.60407	201718	38	1	14	2
BJ7	38	173	12	780631	32	38	alibori urban	Urban	No education	Richer	No	No	1	Islamic	No	No	No insurance coverage	Married/living with partner	Benin	BEN	1	Broadly liberal	2.60407	201718	38	1	14	2
BJ7	38	181	2	780631	44	38	alibori urban	Urban	No education	Middle	No	No	4	Islamic	No	No	No insurance coverage	Married/living with partner	Benin	BEN	1	Broadly liberal	2.60407	201718	38	1	14	2
BJ7	38	181	3	780631	18	38	alibori urban	Urban	No education	Middle	No	No	0	Islamic	No	No	No insurance coverage	Never in union	Benin	BEN	1	Broadly liberal	2.60407	201718	38	1	14	2
BJ7	38	181	6	780631	38	38	alibori urban	Urban	No education	Middle	Yes	Yes	3	Islamic	Yes	No	No insurance coverage	Married/living with partner	Benin	BEN	1	Broadly liberal	2.60407	201718	38	1	14	2
BJ7	38	181	13	780631	23	38	alibori urban	Urban	No education	Middle	No	No	1	Islamic	Yes	No	No insurance coverage	Married/living with partner	Benin	BEN	1	Broadly liberal	2.60407	201718	38	1	14	2
BJ7	38	189	1	780631	48	38	alibori urban	Urban	No education	Middle	No	No	4	Islamic	No	No	No insurance coverage	Widowed/divorced/separated	Benin	BEN	1	Broadly liberal	2.60407	201718	38	1	14	2
BJ7	38	189	4	780631	15	38	alibori urban	Urban	No education	Middle	No	No	0	Islamic	No	No	No insurance coverage	Never in union	Benin	BEN	1	Broadly liberal	2.60407	201718	38	1	14	2
BJ7	38	197	2	780631	17	38	alibori urban	Urban	No education	Poorer	No	No	0	Islamic	Yes	No	No insurance coverage	Married/living with partner	Benin	BEN	1	Broadly liberal	2.60407	201718	38	1	14	2
BJ7	38	197	4	780631	25	38	alibori urban	Urban	No education	Poorer	No	No	2	Islamic	No	No	No insurance coverage	Widowed/divorced/separated	Benin	BEN	1	Broadly liberal	2.60407	201718	38	1	14	2
BJ7	38	206	2	780631	45	38	alibori urban	Urban	No education	Middle	No	No	6	Islamic	No	No	No insurance coverage	Married/living with partner	Benin	BEN	1	Broadly liberal	2.60407	201718	38	1	14	2
BJ7	39	3	2	1161894	38	39	alibori rural	Rural	No education	Middle	Yes	Yes	8	Islamic	No	No	No insurance coverage	Married/living with partner	Benin	BEN	1	Broadly liberal	2.60407	201718	39	2	14	2
BJ7	39	3	7	1161894	35	39	alibori rural	Rural	No education	Middle	No	No	7	Islamic	No	No	No insurance coverage	Married/living with partner	Benin	BEN	1	Broadly liberal	2.60407	201718	39	2	14	2
BJ7	39	3	13	1161894	32	39	alibori rural	Rural	No education	Middle	No	No	6	Islamic	No	No	No insurance coverage	Married/living with partner	Benin	BEN	1	Broadly liberal	2.60407	201718	39	2	14	2
BJ7	39	3	14	1161894	17	39	alibori rural	Rural	Primary education	Middle	No	No	0	Islamic	No	No	No insurance coverage	Never in union	Benin	BEN	1	Broadly liberal	2.60407	201718	39	2	14	2
BJ7	39	3	16	1161894	27	39	alibori rural	Rural	No education	Middle	Yes	Yes	1	Islamic	No	Yes	No insurance coverage	Married/living with partner	Benin	BEN	1	Broadly liberal	2.60407	201718	39	2	14	2
BJ7	39	6	2	1161894	19	39	alibori rural	Rural	No education	Middle	No	No	0	Islamic	No	No	No insurance coverage	Married/living with partner	Benin	BEN	1	Broadly liberal	2.60407	201718	39	2	14	2
BJ7	39	10	6	1161894	38	39	alibori rural	Rural	No education	Poorer	No	No	6	Islamic	No	Yes	No insurance coverage	Married/living with partner	Benin	BEN	1	Broadly liberal	2.60407	201718	39	2	14	2
BJ7	39	13	2	1161894	21	39	alibori rural	Rural	No education	Poorer	No	No	2	Islamic	Yes	No	No insurance coverage	Married/living with partner	Benin	BEN	1	Broadly liberal	2.60407	201718	39	2	14	2
BJ7	39	17	2	1161894	25	39	alibori rural	Rural	No education	Middle	No	No	0	Islamic	No	Yes	No insurance coverage	Married/living with partner	Benin	BEN	1	Broadly liberal	2.60407	201718	39	2	14	2
BJ7	39	20	2	1161894	21	39	alibori rural	Rural	No education	Middle	No	No	0	Islamic	No	No	No insurance coverage	Married/living with partner	Benin	BEN	1	Broadly liberal	2.60407	201718	39	2	14	2
BJ7	39	31	2	1161894	48	39	alibori rural	Rural	No education	Middle	No	No	9	Islamic	No	Yes	No insurance coverage	Married/living with partner	Benin	BEN	1	Broadly liberal	2.60407	201718	39	2	14	2
BJ7	39	31	3	1161894	20	39	alibori rural	Rural	No education	Middle	No	No	0	Islamic	No	Yes	No insurance coverage	Never in union	Benin	BEN	1	Broadly liberal	2.60407	201718	39	2	14	2
BJ7	39	31	9	1161894	39	39	alibori rural	Rural	No education	Middle	No	No	5	Islamic	No	Yes	No insurance coverage	Married/living with partner	Benin	BEN	1	Broadly liberal	2.60407	201718	39	2	14	2
BJ7	39	31	10	1161894	20	39	alibori rural	Rural	No education	Middle	No	No	0	Islamic	No	Yes	No insurance coverage	Never in union	Benin	BEN	1	Broadly liberal	2.60407	201718	39	2	14	2
BJ7	39	31	15	1161894	28	39	alibori rural	Rural	No education	Middle	Yes	Yes	2	Islamic	No	No	No insurance coverage	Married/living with partner	Benin	BEN	1	Broadly liberal	2.60407	201718	39	2	14	2
BJ7	39	31	18	1161894	25	39	alibori rural	Rural	No education	Middle	No	No	1	Islamic	No	Yes	No insurance coverage	Married/living with partner	Benin	BEN	1	Broadly liberal	2.60407	201718	39	2	14	2
BJ7	39	34	2	1161894	26	39	alibori rural	Rural	Secondary education	Middle	No	No	1	Islamic	No	No	No insurance coverage	Married/living with partner	Benin	BEN	1	Broadly liberal	2.60407	201718	39	2	14	2
BJ7	39	41	2	1161894	28	39	alibori rural	Rural	No education	Poorer	No	No	4	Islamic	No	Yes	No insurance coverage	Married/living with partner	Benin	BEN	1	Broadly liberal	2.60407	201718	39	2	14	2
BJ7	39	45	2	1161894	26	39	alibori rural	Rural	No education	Middle	No	No	3	Islamic	No	No	No insurance coverage	Married/living with partner	Benin	BEN	1	Broadly liberal	2.60407	201718	39	2	14	2
BJ7	39	45	10	1161894	19	39	alibori rural	Rural	No education	Middle	No	No	2	Islamic	No	No	No insurance coverage	Married/living with partner	Benin	BEN	1	Broadly liberal	2.60407	201718	39	2	14	2
BJ7	39	45	14	1161894	23	39	alibori rural	Rural	No education	Middle	No	No	2	Islamic	Yes	No	No insurance coverage	Married/living with partner	Benin	BEN	1	Broadly liberal	2.60407	201718	39	2	14	2
BJ7	39	48	2	1161894	22	39	alibori rural	Rural	No education	Poorest	No	No	3	Islamic	No	No	No insurance coverage	Married/living with partner	Benin	BEN	1	Broadly liberal	2.60407	201718	39	2	14	2
BJ7	39	52	2	1161894	27	39	alibori rural	Rural	No education	Poorest	No	No	3	Islamic	No	No	No insurance coverage	Married/living with partner	Benin	BEN	1	Broadly liberal	2.60407	201718	39	2	14	2
BJ7	39	59	2	1161894	20	39	alibori rural	Rural	No education	Poorest	No	No	1	Islamic	No	No	No insurance coverage	Married/living with partner	Benin	BEN	1	Broadly liberal	2.60407	201718	39	2	14	2
BJ7	39	62	2	1161894	32	39	alibori rural	Rural	No education	Poorest	No	No	6	Islamic	No	No	No insurance coverage	Married/living with partner	Benin	BEN	1	Broadly liberal	2.60407	201718	39	2	14	2
BJ7	39	62	7	1161894	29	39	alibori rural	Rural	No education	Poorest	No	No	4	Islamic	No	No	No insurance coverage	Married/living with partner	Benin	BEN	1	Broadly liberal	2.60407	201718	39	2	14	2
BJ7	39	66	2	1161894	18	39	alibori rural	Rural	Secondary education	Richer	No	No	0	Islamic	No	Yes	No insurance coverage	Married/living with partner	Benin	BEN	1	Broadly liberal	2.60407	201718	39	2	14	2
BJ7	39	66	5	1161894	20	39	alibori rural	Rural	Secondary education	Richer	No	No	1	Islamic	No	No	No insurance coverage	Married/living with partner	Benin	BEN	1	Broadly liberal	2.60407	201718	39	2	14	2
BJ7	39	69	2	1161894	20	39	alibori rural	Rural	No education	Middle	No	No	1	Islamic	No	Yes	No insurance coverage	Married/living with partner	Benin	BEN	1	Broadly liberal	2.60407	201718	39	2	14	2
BJ7	39	73	2	1161894	40	39	alibori rural	Rural	No education	Poorer	No	No	8	Islamic	No	No	No insurance coverage	Married/living with partner	Benin	BEN	1	Broadly liberal	2.60407	201718	39	2	14	2
BJ7	39	73	7	1161894	32	39	alibori rural	Rural	No education	Poorer	No	No	4	Islamic	No	Yes	No insurance coverage	Married/living with partner	Benin	BEN	1	Broadly liberal	2.60407	201718	39	2	14	2
BJ7	39	73	11	1161894	22	39	alibori rural	Rural	No education	Poorer	No	No	2	Islamic	No	No	No insurance coverage	Married/living with partner	Benin	BEN	1	Broadly liberal	2.60407	201718	39	2	14	2
BJ7	39	76	2	1161894	40	39	alibori rural	Rural	No education	Poorer	No	No	10	Islamic	No	No	No insurance coverage	Married/living with partner	Benin	BEN	1	Broadly liberal	2.60407	201718	39	2	14	2
BJ7	39	76	5	1161894	18	39	alibori rural	Rural	No education	Poorer	No	No	1	Islamic	No	No	No insurance coverage	Never in union	Benin	BEN	1	Broadly liberal	2.60407	201718	39	2	14	2
BJ7	39	76	11	1161894	18	39	alibori rural	Rural	No education	Poorer	No	No	1	Islamic	Yes	No	No insurance coverage	Married/living with partner	Benin	BEN	1	Broadly liberal	2.60407	201718	39	2	14	2
BJ7	39	80	2	1161894	27	39	alibori rural	Rural	No education	Poorest	No	No	6	Islamic	No	Yes	No insurance coverage	Married/living with partner	Benin	BEN	1	Broadly liberal	2.60407	201718	39	2	14	2
BJ7	39	80	8	1161894	26	39	alibori rural	Rural	Secondary education	Poorest	No	No	2	Islamic	No	Yes	No insurance coverage	Married/living with partner	Benin	BEN	1	Broadly liberal	2.60407	201718	39	2	14	2
BJ7	39	83	2	1161894	32	39	alibori rural	Rural	No education	Poorer	No	No	4	Islamic	Yes	No	No insurance coverage	Married/living with partner	Benin	BEN	1	Broadly liberal	2.60407	201718	39	2	14	2
BJ7	39	83	7	1161894	29	39	alibori rural	Rural	No education	Poorer	No	No	5	Islamic	Yes	No	No insurance coverage	Married/living with partner	Benin	BEN	1	Broadly liberal	2.60407	201718	39	2	14	2
BJ7	39	87	2	1161894	40	39	alibori rural	Rural	No education	Poorest	No	No	6	Islamic	No	No	No insurance coverage	Married/living with partner	Benin	BEN	1	Broadly liberal	2.60407	201718	39	2	14	2
BJ7	39	87	7	1161894	16	39	alibori rural	Rural	No education	Poorest	No	No	0	Islamic	Yes	No	No insurance coverage	Never in union	Benin	BEN	1	Broadly liberal	2.60407	201718	39	2	14	2
BJ7	39	90	2	1161894	40	39	alibori rural	Rural	No education	Middle	No	No	7	Islamic	No	No	No insurance coverage	Married/living with partner	Benin	BEN	1	Broadly liberal	2.60407	201718	39	2	14	2
BJ7	39	90	3	1161894	18	39	alibori rural	Rural	Secondary education	Middle	Yes	Yes	0	Islamic	No	No	No insurance coverage	Never in union	Benin	BEN	1	Broadly liberal	2.60407	201718	39	2	14	2
BJ7	39	90	4	1161894	16	39	alibori rural	Rural	No education	Middle	No	No	0	Islamic	No	No	No insurance coverage	Never in union	Benin	BEN	1	Broadly liberal	2.60407	201718	39	2	14	2
BJ7	39	90	8	1161894	17	39	alibori rural	Rural	Secondary education	Middle	No	No	0	Islamic	No	No	No insurance coverage	Married/living with partner	Benin	BEN	1	Broadly liberal	2.60407	201718	39	2	14	2
BJ7	39	90	10	1161894	29	39	alibori rural	Rural	No education	Middle	Yes	No	4	Islamic	No	No	No insurance coverage	Married/living with partner	Benin	BEN	1	Broadly liberal	2.60407	201718	39	2	14	2
BJ7	39	90	15	1161894	36	39	alibori rural	Rural	No education	Middle	Yes	No	5	Islamic	No	No	No insurance coverage	Married/living with partner	Benin	BEN	1	Broadly liberal	2.60407	201718	39	2	14	2
BJ7	40	3	1	1307111	33	40	alibori rural	Rural	No education	Poorer	No	No	5	Islamic	Yes	No	No insurance coverage	Married/living with partner	Benin	BEN	1	Broadly liberal	2.60407	201718	40	2	14	2
BJ7	40	9	2	1307111	32	40	alibori rural	Rural	No education	Poorer	No	No	5	Islamic	No	Yes	No insurance coverage	Married/living with partner	Benin	BEN	1	Broadly liberal	2.60407	201718	40	2	14	2
BJ7	40	15	2	1307111	27	40	alibori rural	Rural	No education	Middle	No	No	4	Islamic	No	No	No insurance coverage	Married/living with partner	Benin	BEN	1	Broadly liberal	2.60407	201718	40	2	14	2
BJ7	40	21	2	1307111	38	40	alibori rural	Rural	No education	Poorer	No	No	6	Islamic	No	Yes	No insurance coverage	Married/living with partner	Benin	BEN	1	Broadly liberal	2.60407	201718	40	2	14	2
BJ7	40	26	2	1307111	27	40	alibori rural	Rural	Secondary education	Richer	No	No	2	Islamic	Yes	No	No insurance coverage	Married/living with partner	Benin	BEN	1	Broadly liberal	2.60407	201718	40	2	14	2
BJ7	40	32	2	1307111	37	40	alibori rural	Rural	No education	Poorer	No	No	4	Islamic	No	No	No insurance coverage	Married/living with partner	Benin	BEN	1	Broadly liberal	2.60407	201718	40	2	14	2
BJ7	40	38	2	1307111	38	40	alibori rural	Rural	No education	Poorer	No	No	3	Islamic	Yes	No	No insurance coverage	Married/living with partner	Benin	BEN	1	Broadly liberal	2.60407	201718	40	2	14	2
BJ7	40	50	2	1307111	20	40	alibori rural	Rural	Primary education	Poorest	No	No	2	Islamic	No	No	No insurance coverage	Married/living with partner	Benin	BEN	1	Broadly liberal	2.60407	201718	40	2	14	2
BJ7	40	61	2	1307111	21	40	alibori rural	Rural	Primary education	Richest	No	No	1	Islamic	No	Yes	No insurance coverage	Married/living with partner	Benin	BEN	1	Broadly liberal	2.60407	201718	40	2	14	2
BJ7	40	67	2	1307111	30	40	alibori rural	Rural	No education	Poorer	No	No	4	Islamic	No	Yes	No insurance coverage	Married/living with partner	Benin	BEN	1	Broadly liberal	2.60407	201718	40	2	14	2
BJ7	40	73	2	1307111	34	40	alibori rural	Rural	No education	Poorest	No	No	5	Islamic	No	No	No insurance coverage	Married/living with partner	Benin	BEN	1	Broadly liberal	2.60407	201718	40	2	14	2
BJ7	40	79	2	1307111	20	40	alibori rural	Rural	No education	Poorest	No	No	2	Islamic	No	No	No insurance coverage	Married/living with partner	Benin	BEN	1	Broadly liberal	2.60407	201718	40	2	14	2
BJ7	40	85	2	1307111	35	40	alibori rural	Rural	No education	Middle	No	No	5	Islamic	Yes	No	No insurance coverage	Married/living with partner	Benin	BEN	1	Broadly liberal	2.60407	201718	40	2	14	2
BJ7	40	85	7	1307111	35	40	alibori rural	Rural	No education	Middle	No	No	4	Islamic	Yes	No	No insurance coverage	Married/living with partner	Benin	BEN	1	Broadly liberal	2.60407	201718	40	2	14	2
BJ7	40	90	2	1307111	23	40	alibori rural	Rural	Secondary education	Richest	No	No	1	Islamic	No	Yes	No insurance coverage	Married/living with partner	Benin	BEN	1	Broadly liberal	2.60407	201718	40	2	14	2
BJ7	40	96	2	1307111	23	40	alibori rural	Rural	Primary education	Poorer	No	No	1	Islamic	Yes	No	No insurance coverage	Married/living with partner	Benin	BEN	1	Broadly liberal	2.60407	201718	40	2	14	2
BJ7	40	102	2	1307111	22	40	alibori rural	Rural	Secondary education	Richer	No	No	2	Islamic	No	Yes	No insurance coverage	Married/living with partner	Benin	BEN	1	Broadly liberal	2.60407	201718	40	2	14	2
BJ7	40	108	2	1307111	38	40	alibori rural	Rural	No education	Middle	No	No	7	Islamic	Yes	No	No insurance coverage	Married/living with partner	Benin	BEN	1	Broadly liberal	2.60407	201718	40	2	14	2
BJ7	40	114	2	1307111	19	40	alibori rural	Rural	No education	Middle	No	No	1	Islamic	No	No	No insurance coverage	Married/living with partner	Benin	BEN	1	Broadly liberal	2.60407	201718	40	2	14	2
BJ7	40	119	2	1307111	35	40	alibori rural	Rural	No education	Poorer	No	No	8	Islamic	Yes	No	No insurance coverage	Married/living with partner	Benin	BEN	1	Broadly liberal	2.60407	201718	40	2	14	2
BJ7	40	131	2	1307111	25	40	alibori rural	Rural	Primary education	Poorer	No	No	2	Islamic	No	No	No insurance coverage	Married/living with partner	Benin	BEN	1	Broadly liberal	2.60407	201718	40	2	14	2
BJ7	40	137	2	1307111	18	40	alibori rural	Rural	No education	Richer	No	No	1	Islamic	No	No	No insurance coverage	Married/living with partner	Benin	BEN	1	Broadly liberal	2.60407	201718	40	2	14	2
BJ7	40	148	2	1307111	20	40	alibori rural	Rural	No education	Middle	No	No	0	Islamic	No	No	No insurance coverage	Married/living with partner	Benin	BEN	1	Broadly liberal	2.60407	201718	40	2	14	2
BJ7	41	6	2	970242	32	41	alibori rural	Rural	No education	Richer	No	No	7	Islamic	Yes	No	No insurance coverage	Married/living with partner	Benin	BEN	1	Broadly liberal	2.60407	201718	41	2	14	2
BJ7	41	13	2	970242	25	41	alibori rural	Rural	No education	Poorest	No	No	2	Islamic	Yes	No	No insurance coverage	Married/living with partner	Benin	BEN	1	Broadly liberal	2.60407	201718	41	2	14	2
BJ7	41	20	2	970242	47	41	alibori rural	Rural	No education	Richer	No	No	5	Islamic	Yes	No	No insurance coverage	Married/living with partner	Benin	BEN	1	Broadly liberal	2.60407	201718	41	2	14	2
BJ7	41	20	4	970242	36	41	alibori rural	Rural	No education	Richer	No	No	1	Islamic	Yes	No	No insurance coverage	Married/living with partner	Benin	BEN	1	Broadly liberal	2.60407	201718	41	2	14	2
BJ7	41	27	2	970242	33	41	alibori rural	Rural	No education	Poorest	No	No	6	Islamic	Yes	No	No insurance coverage	Married/living with partner	Benin	BEN	1	Broadly liberal	2.60407	201718	41	2	14	2
BJ7	41	34	2	970242	43	41	alibori rural	Rural	No education	Middle	No	No	3	Islamic	No	No	No insurance coverage	Married/living with partner	Benin	BEN	1	Broadly liberal	2.60407	201718	41	2	14	2
BJ7	41	41	2	970242	16	41	alibori rural	Rural	No education	Poorer	No	No	0	Islamic	Yes	No	No insurance coverage	Never in union	Benin	BEN	1	Broadly liberal	2.60407	201718	41	2	14	2
BJ7	41	48	2	970242	28	41	alibori rural	Rural	No education	Poorer	No	No	3	Islamic	No	No	No insurance coverage	Married/living with partner	Benin	BEN	1	Broadly liberal	2.60407	201718	41	2	14	2
BJ7	41	48	6	970242	21	41	alibori rural	Rural	No education	Poorer	No	No	2	Islamic	No	Yes	No insurance coverage	Married/living with partner	Benin	BEN	1	Broadly liberal	2.60407	201718	41	2	14	2
BJ7	41	55	2	970242	26	41	alibori rural	Rural	No education	Poorer	No	No	4	Islamic	Yes	No	No insurance coverage	Married/living with partner	Benin	BEN	1	Broadly liberal	2.60407	201718	41	2	14	2
BJ7	41	55	6	970242	19	41	alibori rural	Rural	No education	Poorer	No	No	1	Islamic	Yes	No	No insurance coverage	Married/living with partner	Benin	BEN	1	Broadly liberal	2.60407	201718	41	2	14	2
BJ7	41	62	2	970242	30	41	alibori rural	Rural	No education	Middle	No	No	6	Islamic	No	No	No insurance coverage	Married/living with partner	Benin	BEN	1	Broadly liberal	2.60407	201718	41	2	14	2
BJ7	41	69	2	970242	18	41	alibori rural	Rural	No education	Poorest	No	No	1	Islamic	Yes	No	No insurance coverage	Married/living with partner	Benin	BEN	1	Broadly liberal	2.60407	201718	41	2	14	2
BJ7	41	75	2	970242	32	41	alibori rural	Rural	No education	Richer	No	No	4	Islamic	Yes	No	No insurance coverage	Married/living with partner	Benin	BEN	1	Broadly liberal	2.60407	201718	41	2	14	2
BJ7	41	75	3	970242	15	41	alibori rural	Rural	No education	Richer	No	No	0	Islamic	No	No	No insurance coverage	Never in union	Benin	BEN	1	Broadly liberal	2.60407	201718	41	2	14	2
BJ7	41	82	2	970242	19	41	alibori rural	Rural	No education	Poorest	No	No	1	Islamic	Yes	No	No insurance coverage	Married/living with partner	Benin	BEN	1	Broadly liberal	2.60407	201718	41	2	14	2
BJ7	41	89	2	970242	28	41	alibori rural	Rural	No education	Poorer	No	No	2	Islamic	No	No	No insurance coverage	Married/living with partner	Benin	BEN	1	Broadly liberal	2.60407	201718	41	2	14	2
BJ7	41	89	5	970242	28	41	alibori rural	Rural	No education	Poorer	No	No	1	Islamic	No	No	No insurance coverage	Married/living with partner	Benin	BEN	1	Broadly liberal	2.60407	201718	41	2	14	2
BJ7	41	103	2	970242	35	41	alibori rural	Rural	No education	Middle	No	No	6	Islamic	No	No	No insurance coverage	Married/living with partner	Benin	BEN	1	Broadly liberal	2.60407	201718	41	2	14	2
BJ7	41	110	2	970242	22	41	alibori rural	Rural	No education	Poorer	No	No	2	Islamic	No	Yes	No insurance coverage	Married/living with partner	Benin	BEN	1	Broadly liberal	2.60407	201718	41	2	14	2
BJ7	41	117	2	970242	20	41	alibori rural	Rural	No education	Poorest	No	No	1	Islamic	No	No	No insurance coverage	Married/living with partner	Benin	BEN	1	Broadly liberal	2.60407	201718	41	2	14	2
BJ7	41	124	2	970242	25	41	alibori rural	Rural	No education	Middle	No	No	2	Islamic	No	Yes	No insurance coverage	Married/living with partner	Benin	BEN	1	Broadly liberal	2.60407	201718	41	2	14	2
BJ7	41	131	1	970242	29	41	alibori rural	Rural	No education	Middle	No	No	4	Islamic	Yes	No	No insurance coverage	Married/living with partner	Benin	BEN	1	Broadly liberal	2.60407	201718	41	2	14	2
BJ7	41	138	2	970242	22	41	alibori rural	Rural	No education	Poorest	No	No	3	Islamic	No	Yes	No insurance coverage	Married/living with partner	Benin	BEN	1	Broadly liberal	2.60407	201718	41	2	14	2
BJ7	41	145	1	970242	35	41	alibori rural	Rural	No education	Poorest	No	No	8	Islamic	No	No	No insurance coverage	Married/living with partner	Benin	BEN	1	Broadly liberal	2.60407	201718	41	2	14	2
BJ7	41	159	1	970242	31	41	alibori rural	Rural	No education	Poorer	No	No	6	Islamic	Yes	No	No insurance coverage	Married/living with partner	Benin	BEN	1	Broadly liberal	2.60407	201718	41	2	14	2
BJ7	41	159	6	970242	15	41	alibori rural	Rural	No education	Poorer	No	No	0	Islamic	No	No	No insurance coverage	Never in union	Benin	BEN	1	Broadly liberal	2.60407	201718	41	2	14	2
BJ7	41	165	1	970242	47	41	alibori rural	Rural	No education	Poorer	No	No	5	Islamic	No	Yes	No insurance coverage	Married/living with partner	Benin	BEN	1	Broadly liberal	2.60407	201718	41	2	14	2
BJ7	41	165	3	970242	18	41	alibori rural	Rural	No education	Poorer	Yes	No	0	Islamic	No	Yes	No insurance coverage	Never in union	Benin	BEN	1	Broadly liberal	2.60407	201718	41	2	14	2
BJ7	41	172	2	970242	33	41	alibori rural	Rural	No education	Middle	No	No	4	Islamic	No	No	No insurance coverage	Married/living with partner	Benin	BEN	1	Broadly liberal	2.60407	201718	41	2	14	2
BJ7	41	179	2	970242	47	41	alibori rural	Rural	No education	Poorer	No	No	5	Islamic	No	Yes	No insurance coverage	Married/living with partner	Benin	BEN	1	Broadly liberal	2.60407	201718	41	2	14	2
BJ7	42	7	2	661645	35	42	alibori urban	Urban	No education	Richest	No	No	3	Islamic	No	No	No insurance coverage	Married/living with partner	Benin	BEN	1	Broadly liberal	2.60407	201718	42	1	14	2
BJ7	42	7	6	661645	27	42	alibori urban	Urban	Secondary education	Richest	No	No	3	Islamic	No	Yes	No insurance coverage	Married/living with partner	Benin	BEN	1	Broadly liberal	2.60407	201718	42	1	14	2
BJ7	42	22	2	661645	22	42	alibori urban	Urban	Secondary education	Poorer	No	No	1	Islamic	No	No	No insurance coverage	Never in union	Benin	BEN	1	Broadly liberal	2.60407	201718	42	1	14	2
BJ7	42	29	2	661645	26	42	alibori urban	Urban	No education	Middle	No	No	5	Islamic	No	No	No insurance coverage	Married/living with partner	Benin	BEN	1	Broadly liberal	2.60407	201718	42	1	14	2
BJ7	42	36	2	661645	17	42	alibori urban	Urban	Secondary education	Richer	Yes	No	1	Islamic	No	Yes	No insurance coverage	Married/living with partner	Benin	BEN	1	Broadly liberal	2.60407	201718	42	1	14	2
BJ7	42	44	2	661645	30	42	alibori urban	Urban	No education	Poorer	No	No	4	Islamic	No	No	No insurance coverage	Married/living with partner	Benin	BEN	1	Broadly liberal	2.60407	201718	42	1	14	2
BJ7	42	51	2	661645	37	42	alibori urban	Urban	No education	Poorest	No	No	6	Islamic	No	No	No insurance coverage	Married/living with partner	Benin	BEN	1	Broadly liberal	2.60407	201718	42	1	14	2
BJ7	42	58	2	661645	22	42	alibori urban	Urban	No education	Poorer	No	No	3	Islamic	No	Yes	No insurance coverage	Married/living with partner	Benin	BEN	1	Broadly liberal	2.60407	201718	42	1	14	2
BJ7	42	58	6	661645	22	42	alibori urban	Urban	No education	Poorer	No	No	2	Islamic	No	Yes	No insurance coverage	Married/living with partner	Benin	BEN	1	Broadly liberal	2.60407	201718	42	1	14	2
BJ7	42	65	2	661645	42	42	alibori urban	Urban	No education	Middle	No	No	7	Islamic	Yes	Yes	No insurance coverage	Married/living with partner	Benin	BEN	1	Broadly liberal	2.60407	201718	42	1	14	2
BJ7	42	73	2	661645	25	42	alibori urban	Urban	No education	Richer	No	No	4	Islamic	No	No	No insurance coverage	Married/living with partner	Benin	BEN	1	Broadly liberal	2.60407	201718	42	1	14	2
BJ7	42	80	2	661645	32	42	alibori urban	Urban	No education	Middle	No	No	5	Islamic	Yes	Yes	No insurance coverage	Married/living with partner	Benin	BEN	1	Broadly liberal	2.60407	201718	42	1	14	2
BJ7	42	87	2	661645	20	42	alibori urban	Urban	No education	Poorest	No	No	1	Islamic	No	No	No insurance coverage	Married/living with partner	Benin	BEN	1	Broadly liberal	2.60407	201718	42	1	14	2
BJ7	42	95	2	661645	28	42	alibori urban	Urban	No education	Poorer	No	No	3	Islamic	No	No	No insurance coverage	Married/living with partner	Benin	BEN	1	Broadly liberal	2.60407	201718	42	1	14	2
BJ7	42	95	5	661645	20	42	alibori urban	Urban	No education	Poorer	No	No	1	Islamic	No	Yes	No insurance coverage	Married/living with partner	Benin	BEN	1	Broadly liberal	2.60407	201718	42	1	14	2
BJ7	42	102	2	661645	23	42	alibori urban	Urban	No education	Poorest	No	No	3	Islamic	No	No	No insurance coverage	Married/living with partner	Benin	BEN	1	Broadly liberal	2.60407	201718	42	1	14	2
BJ7	42	109	2	661645	38	42	alibori urban	Urban	No education	Poorer	No	No	4	Islamic	No	No	No insurance coverage	Married/living with partner	Benin	BEN	1	Broadly liberal	2.60407	201718	42	1	14	2
BJ7	42	109	7	661645	33	42	alibori urban	Urban	No education	Poorer	No	No	3	Islamic	No	Yes	No insurance coverage	Married/living with partner	Benin	BEN	1	Broadly liberal	2.60407	201718	42	1	14	2
BJ7	42	117	2	661645	37	42	alibori urban	Urban	No education	Poorest	No	No	11	Islamic	No	Yes	No insurance coverage	Married/living with partner	Benin	BEN	1	Broadly liberal	2.60407	201718	42	1	14	2
BJ7	42	124	2	661645	25	42	alibori urban	Urban	Primary education	Richer	No	No	1	Islamic	No	No	No insurance coverage	Married/living with partner	Benin	BEN	1	Broadly liberal	2.60407	201718	42	1	14	2
BJ7	42	131	4	661645	45	42	alibori urban	Urban	No education	Poorest	No	No	3	Islamic	Yes	Yes	No insurance coverage	Married/living with partner	Benin	BEN	1	Broadly liberal	2.60407	201718	42	1	14	2
BJ7	42	146	2	661645	45	42	alibori urban	Urban	No education	Poorest	No	No	7	Islamic	Yes	Yes	No insurance coverage	Married/living with partner	Benin	BEN	1	Broadly liberal	2.60407	201718	42	1	14	2
BJ7	42	146	3	661645	16	42	alibori urban	Urban	No education	Poorest	No	No	0	Islamic	Yes	Yes	No insurance coverage	Never in union	Benin	BEN	1	Broadly liberal	2.60407	201718	42	1	14	2
BJ7	42	146	6	661645	21	42	alibori urban	Urban	No education	Poorest	No	No	1	Islamic	Yes	Yes	No insurance coverage	Married/living with partner	Benin	BEN	1	Broadly liberal	2.60407	201718	42	1	14	2
BJ7	42	153	1	661645	42	42	alibori urban	Urban	No education	Poorer	No	No	6	Islamic	No	No	No insurance coverage	Married/living with partner	Benin	BEN	1	Broadly liberal	2.60407	201718	42	1	14	2
BJ7	42	160	2	661645	20	42	alibori urban	Urban	No education	Richer	No	No	2	Islamic	No	No	No insurance coverage	Married/living with partner	Benin	BEN	1	Broadly liberal	2.60407	201718	42	1	14	2
BJ7	42	168	2	661645	20	42	alibori urban	Urban	No education	Middle	No	No	1	Islamic	No	No	No insurance coverage	Never in union	Benin	BEN	1	Broadly liberal	2.60407	201718	42	1	14	2
BJ7	42	175	2	661645	33	42	alibori urban	Urban	No education	Poorer	No	No	7	Islamic	Yes	Yes	No insurance coverage	Married/living with partner	Benin	BEN	1	Broadly liberal	2.60407	201718	42	1	14	2
BJ7	42	182	2	661645	41	42	alibori urban	Urban	No education	Poorest	No	No	5	Islamic	No	No	No insurance coverage	Married/living with partner	Benin	BEN	1	Broadly liberal	2.60407	201718	42	1	14	2
BJ7	42	182	3	661645	24	42	alibori urban	Urban	No education	Poorest	Yes	No	0	Islamic	No	No	No insurance coverage	Never in union	Benin	BEN	1	Broadly liberal	2.60407	201718	42	1	14	2
BJ7	42	190	2	661645	32	42	alibori urban	Urban	No education	Richer	No	No	6	Islamic	Yes	Yes	No insurance coverage	Married/living with partner	Benin	BEN	1	Broadly liberal	2.60407	201718	42	1	14	2
BJ7	43	3	5	651907	15	43	atacora rural	Rural	No education	Poorest	No	No	0	Christianity	No	No	No insurance coverage	Never in union	Benin	BEN	1	Broadly liberal	2.60407	201718	43	4	14	2
BJ7	43	9	2	651907	42	43	atacora rural	Rural	No education	Poorest	Yes	Yes	7	Others	No	No	No insurance coverage	Married/living with partner	Benin	BEN	1	Broadly liberal	2.60407	201718	43	4	14	2
BJ7	43	9	4	651907	16	43	atacora rural	Rural	No education	Poorest	No	No	0	Others	No	No	No insurance coverage	Never in union	Benin	BEN	1	Broadly liberal	2.60407	201718	43	4	14	2
BJ7	43	15	2	651907	33	43	atacora rural	Rural	No education	Poorest	No	No	3	Others	No	No	No insurance coverage	Married/living with partner	Benin	BEN	1	Broadly liberal	2.60407	201718	43	4	14	2
BJ7	43	15	3	651907	30	43	atacora rural	Rural	No education	Poorest	No	No	4	Others	No	No	No insurance coverage	Married/living with partner	Benin	BEN	1	Broadly liberal	2.60407	201718	43	4	14	2
BJ7	43	20	2	651907	43	43	atacora rural	Rural	No education	Poorest	No	No	5	Christianity	No	No	No insurance coverage	Married/living with partner	Benin	BEN	1	Broadly liberal	2.60407	201718	43	4	14	2
BJ7	43	26	2	651907	25	43	atacora rural	Rural	No education	Poorest	No	No	2	Others	No	No	No insurance coverage	Married/living with partner	Benin	BEN	1	Broadly liberal	2.60407	201718	43	4	14	2
BJ7	43	49	2	651907	18	43	atacora rural	Rural	No education	Poorer	No	No	1	Others	No	Yes	No insurance coverage	Married/living with partner	Benin	BEN	1	Broadly liberal	2.60407	201718	43	4	14	2
BJ7	43	54	2	651907	22	43	atacora rural	Rural	No education	Poorest	No	No	1	Others	No	No	No insurance coverage	Married/living with partner	Benin	BEN	1	Broadly liberal	2.60407	201718	43	4	14	2
BJ7	43	54	4	651907	42	43	atacora rural	Rural	No education	Poorest	No	No	3	Others	No	No	No insurance coverage	Married/living with partner	Benin	BEN	1	Broadly liberal	2.60407	201718	43	4	14	2
BJ7	43	60	2	651907	35	43	atacora rural	Rural	No education	Poorer	No	No	6	Others	No	No	No insurance coverage	Married/living with partner	Benin	BEN	1	Broadly liberal	2.60407	201718	43	4	14	2
BJ7	43	60	7	651907	18	43	atacora rural	Rural	No education	Poorer	No	No	0	Others	No	No	No insurance coverage	Married/living with partner	Benin	BEN	1	Broadly liberal	2.60407	201718	43	4	14	2
BJ7	43	66	1	651907	45	43	atacora rural	Rural	No education	Poorest	No	No	6	Others	No	No	No insurance coverage	Widowed/divorced/separated	Benin	BEN	1	Broadly liberal	2.60407	201718	43	4	14	2
BJ7	43	83	4	651907	25	43	atacora rural	Rural	No education	Poorest	No	No	2	Others	No	Yes	No insurance coverage	Married/living with partner	Benin	BEN	1	Broadly liberal	2.60407	201718	43	4	14	2
BJ7	43	100	2	651907	19	43	atacora rural	Rural	No education	Poorer	No	No	1	Others	No	No	No insurance coverage	Married/living with partner	Benin	BEN	1	Broadly liberal	2.60407	201718	43	4	14	2
BJ7	43	106	2	651907	26	43	atacora rural	Rural	No education	Poorest	No	No	4	Others	No	No	No insurance coverage	Married/living with partner	Benin	BEN	1	Broadly liberal	2.60407	201718	43	4	14	2
BJ7	43	111	2	651907	26	43	atacora rural	Rural	No education	Poorest	No	No	2	Others	No	No	No insurance coverage	Married/living with partner	Benin	BEN	1	Broadly liberal	2.60407	201718	43	4	14	2
BJ7	43	117	4	651907	24	43	atacora rural	Rural	No education	Poorest	No	No	2	Others	No	No	No insurance coverage	Married/living with partner	Benin	BEN	1	Broadly liberal	2.60407	201718	43	4	14	2
BJ7	43	117	7	651907	19	43	atacora rural	Rural	No education	Poorest	No	No	1	Others	No	Yes	No insurance coverage	Married/living with partner	Benin	BEN	1	Broadly liberal	2.60407	201718	43	4	14	2
BJ7	43	128	2	651907	28	43	atacora rural	Rural	No education	Poorest	No	No	4	Others	No	No	No insurance coverage	Married/living with partner	Benin	BEN	1	Broadly liberal	2.60407	201718	43	4	14	2
BJ7	43	134	2	651907	40	43	atacora rural	Rural	No education	Poorest	No	No	8	Others	No	No	No insurance coverage	Married/living with partner	Benin	BEN	1	Broadly liberal	2.60407	201718	43	4	14	2
BJ7	43	140	2	651907	20	43	atacora rural	Rural	No education	Poorest	No	No	1	Others	No	No	No insurance coverage	Married/living with partner	Benin	BEN	1	Broadly liberal	2.60407	201718	43	4	14	2
BJ7	44	6	2	1106987	45	44	atacora rural	Rural	No education	Poorest	Yes	No	8	Christianity	No	No	No insurance coverage	Married/living with partner	Benin	BEN	1	Broadly liberal	2.60407	201718	44	4	14	2
BJ7	44	6	3	1106987	20	44	atacora rural	Rural	Secondary education	Poorest	No	No	1	Christianity	No	No	No insurance coverage	Never in union	Benin	BEN	1	Broadly liberal	2.60407	201718	44	4	14	2
BJ7	44	6	10	1106987	19	44	atacora rural	Rural	Secondary education	Poorest	No	No	1	Christianity	No	No	No insurance coverage	Married/living with partner	Benin	BEN	1	Broadly liberal	2.60407	201718	44	4	14	2
BJ7	44	11	2	1106987	46	44	atacora rural	Rural	No education	Middle	No	No	4	Christianity	No	No	No insurance coverage	Married/living with partner	Benin	BEN	1	Broadly liberal	2.60407	201718	44	4	14	2
BJ7	44	11	4	1106987	20	44	atacora rural	Rural	Primary education	Middle	No	No	1	Christianity	No	No	No insurance coverage	Never in union	Benin	BEN	1	Broadly liberal	2.60407	201718	44	4	14	2
BJ7	44	16	2	1106987	26	44	atacora rural	Rural	Primary education	Poorest	No	No	3	Christianity	No	No	No insurance coverage	Married/living with partner	Benin	BEN	1	Broadly liberal	2.60407	201718	44	4	14	2
BJ7	44	22	2	1106987	41	44	atacora rural	Rural	No education	Poorest	Yes	No	6	Others	No	No	No insurance coverage	Married/living with partner	Benin	BEN	1	Broadly liberal	2.60407	201718	44	4	14	2
BJ7	44	22	5	1106987	17	44	atacora rural	Rural	Secondary education	Poorest	No	No	0	Christianity	No	No	No insurance coverage	Never in union	Benin	BEN	1	Broadly liberal	2.60407	201718	44	4	14	2
BJ7	44	33	1	1106987	34	44	atacora rural	Rural	No education	Poorest	No	No	6	Others	No	Yes	No insurance coverage	Married/living with partner	Benin	BEN	1	Broadly liberal	2.60407	201718	44	4	14	2
BJ7	44	33	2	1106987	17	44	atacora rural	Rural	Primary education	Poorest	No	No	0	Christianity	No	Yes	No insurance coverage	Never in union	Benin	BEN	1	Broadly liberal	2.60407	201718	44	4	14	2
BJ7	44	43	2	1106987	23	44	atacora rural	Rural	Secondary education	Middle	No	No	2	Christianity	No	Yes	No insurance coverage	Married/living with partner	Benin	BEN	1	Broadly liberal	2.60407	201718	44	4	14	2
BJ7	44	54	5	1106987	20	44	atacora rural	Rural	Primary education	Middle	No	No	1	Christianity	No	No	No insurance coverage	Married/living with partner	Benin	BEN	1	Broadly liberal	2.60407	201718	44	4	14	2
BJ7	44	59	4	1106987	23	44	atacora rural	Rural	Primary education	Poorer	No	No	3	Christianity	No	No	No insurance coverage	Married/living with partner	Benin	BEN	1	Broadly liberal	2.60407	201718	44	4	14	2
BJ7	44	65	2	1106987	35	44	atacora rural	Rural	No education	Poorest	No	No	6	Others	No	No	No insurance coverage	Married/living with partner	Benin	BEN	1	Broadly liberal	2.60407	201718	44	4	14	2
BJ7	44	70	5	1106987	18	44	atacora rural	Rural	Primary education	Poorer	No	No	1	Christianity	No	No	No insurance coverage	Married/living with partner	Benin	BEN	1	Broadly liberal	2.60407	201718	44	4	14	2
BJ7	44	86	6	1106987	17	44	atacora rural	Rural	Secondary education	Middle	No	No	0	Christianity	No	Yes	No insurance coverage	Never in union	Benin	BEN	1	Broadly liberal	2.60407	201718	44	4	14	2
BJ7	44	92	2	1106987	25	44	atacora rural	Rural	No education	Poorer	No	No	2	Others	No	No	No insurance coverage	Married/living with partner	Benin	BEN	1	Broadly liberal	2.60407	201718	44	4	14	2
BJ7	44	92	5	1106987	36	44	atacora rural	Rural	No education	Poorer	No	No	6	Others	No	No	No insurance coverage	Married/living with partner	Benin	BEN	1	Broadly liberal	2.60407	201718	44	4	14	2
BJ7	44	97	2	1106987	27	44	atacora rural	Rural	Secondary education	Middle	No	No	0	Christianity	No	No	No insurance coverage	Married/living with partner	Benin	BEN	1	Broadly liberal	2.60407	201718	44	4	14	2
BJ7	44	103	3	1106987	16	44	atacora rural	Rural	Secondary education	Middle	No	No	0	Christianity	No	Yes	No insurance coverage	Never in union	Benin	BEN	1	Broadly liberal	2.60407	201718	44	4	14	2
BJ7	44	103	6	1106987	23	44	atacora rural	Rural	No education	Middle	No	No	1	Christianity	No	Yes	No insurance coverage	Married/living with partner	Benin	BEN	1	Broadly liberal	2.60407	201718	44	4	14	2
BJ7	44	108	2	1106987	23	44	atacora rural	Rural	Secondary education	Poorer	No	No	3	Christianity	No	Yes	No insurance coverage	Married/living with partner	Benin	BEN	1	Broadly liberal	2.60407	201718	44	4	14	2
BJ7	44	113	2	1106987	27	44	atacora rural	Rural	No education	Middle	No	No	4	Others	No	No	No insurance coverage	Married/living with partner	Benin	BEN	1	Broadly liberal	2.60407	201718	44	4	14	2
BJ7	44	119	2	1106987	25	44	atacora rural	Rural	No education	Middle	No	No	2	Islamic	No	No	No insurance coverage	Married/living with partner	Benin	BEN	1	Broadly liberal	2.60407	201718	44	4	14	2
BJ7	44	124	2	1106987	37	44	atacora rural	Rural	Secondary education	Poorer	No	No	4	Christianity	No	Yes	Covered by health insurance	Married/living with partner	Benin	BEN	1	Broadly liberal	2.60407	201718	44	4	14	2
BJ7	44	124	3	1106987	15	44	atacora rural	Rural	Secondary education	Poorer	No	No	0	Christianity	No	Yes	No insurance coverage	Never in union	Benin	BEN	1	Broadly liberal	2.60407	201718	44	4	14	2
BJ7	44	135	2	1106987	35	44	atacora rural	Rural	No education	Poorer	No	No	4	Christianity	Yes	No	No insurance coverage	Married/living with partner	Benin	BEN	1	Broadly liberal	2.60407	201718	44	4	14	2
BJ7	45	7	2	735767	29	45	atacora rural	Rural	No education	Poorest	No	No	5	Others	No	Yes	No insurance coverage	Married/living with partner	Benin	BEN	1	Broadly liberal	2.60407	201718	45	4	14	2
BJ7	45	11	2	735767	32	45	atacora rural	Rural	No education	Poorer	No	No	2	Others	No	Yes	No insurance coverage	Married/living with partner	Benin	BEN	1	Broadly liberal	2.60407	201718	45	4	14	2
BJ7	45	28	2	735767	22	45	atacora rural	Rural	No education	Poorest	No	No	2	Others	No	No	No insurance coverage	Married/living with partner	Benin	BEN	1	Broadly liberal	2.60407	201718	45	4	14	2
BJ7	45	32	2	735767	32	45	atacora rural	Rural	No education	Poorest	No	No	5	Others	No	No	No insurance coverage	Married/living with partner	Benin	BEN	1	Broadly liberal	2.60407	201718	45	4	14	2
BJ7	45	36	2	735767	18	45	atacora rural	Rural	Primary education	Middle	No	No	1	Others	No	Yes	No insurance coverage	Married/living with partner	Benin	BEN	1	Broadly liberal	2.60407	201718	45	4	14	2
BJ7	45	40	1	735767	35	45	atacora rural	Rural	No education	Poorest	No	No	5	Others	No	Yes	No insurance coverage	Widowed/divorced/separated	Benin	BEN	1	Broadly liberal	2.60407	201718	45	4	14	2
BJ7	45	49	5	735767	30	45	atacora rural	Rural	Primary education	Poorest	No	No	1	Others	No	Yes	No insurance coverage	Married/living with partner	Benin	BEN	1	Broadly liberal	2.60407	201718	45	4	14	2
BJ7	45	49	7	735767	32	45	atacora rural	Rural	No education	Poorest	No	No	3	Others	No	Yes	No insurance coverage	Married/living with partner	Benin	BEN	1	Broadly liberal	2.60407	201718	45	4	14	2
BJ7	45	49	8	735767	22	45	atacora rural	Rural	No education	Poorest	No	No	1	Christianity	No	Yes	No insurance coverage	Married/living with partner	Benin	BEN	1	Broadly liberal	2.60407	201718	45	4	14	2
BJ7	45	57	2	735767	37	45	atacora rural	Rural	No education	Poorest	No	No	8	Others	No	No	No insurance coverage	Married/living with partner	Benin	BEN	1	Broadly liberal	2.60407	201718	45	4	14	2
BJ7	45	61	2	735767	46	45	atacora rural	Rural	No education	Poorer	No	No	6	Others	No	No	No insurance coverage	Married/living with partner	Benin	BEN	1	Broadly liberal	2.60407	201718	45	4	14	2
BJ7	45	61	6	735767	21	45	atacora rural	Rural	No education	Poorer	No	No	1	Others	No	No	No insurance coverage	Married/living with partner	Benin	BEN	1	Broadly liberal	2.60407	201718	45	4	14	2
BJ7	45	61	7	735767	20	45	atacora rural	Rural	No education	Poorer	No	No	2	Others	No	No	No insurance coverage	Married/living with partner	Benin	BEN	1	Broadly liberal	2.60407	201718	45	4	14	2
BJ7	45	70	2	735767	27	45	atacora rural	Rural	No education	Poorer	No	No	2	Others	No	No	No insurance coverage	Married/living with partner	Benin	BEN	1	Broadly liberal	2.60407	201718	45	4	14	2
BJ7	45	74	2	735767	30	45	atacora rural	Rural	No education	Poorest	No	No	6	Others	No	No	No insurance coverage	Married/living with partner	Benin	BEN	1	Broadly liberal	2.60407	201718	45	4	14	2
BJ7	45	74	3	735767	29	45	atacora rural	Rural	No education	Poorest	No	No	3	Others	No	No	No insurance coverage	Married/living with partner	Benin	BEN	1	Broadly liberal	2.60407	201718	45	4	14	2
BJ7	45	82	3	735767	18	45	atacora rural	Rural	No education	Poorest	No	No	0	Others	No	No	No insurance coverage	Married/living with partner	Benin	BEN	1	Broadly liberal	2.60407	201718	45	4	14	2
BJ7	45	86	1	735767	30	45	atacora rural	Rural	No education	Poorer	No	No	6	Others	No	No	No insurance coverage	Married/living with partner	Benin	BEN	1	Broadly liberal	2.60407	201718	45	4	14	2
BJ7	45	95	2	735767	30	45	atacora rural	Rural	No education	Poorest	No	No	3	Others	No	No	No insurance coverage	Married/living with partner	Benin	BEN	1	Broadly liberal	2.60407	201718	45	4	14	2
BJ7	45	103	5	735767	25	45	atacora rural	Rural	No education	Poorer	No	No	2	Others	No	No	No insurance coverage	Married/living with partner	Benin	BEN	1	Broadly liberal	2.60407	201718	45	4	14	2
BJ7	46	15	2	1136885	38	46	atacora urban	Urban	No education	Poorest	No	No	3	Others	No	No	No insurance coverage	Married/living with partner	Benin	BEN	1	Broadly liberal	2.60407	201718	46	3	14	2
BJ7	46	56	2	1136885	34	46	atacora urban	Urban	No education	Poorest	No	No	6	Others	No	No	No insurance coverage	Married/living with partner	Benin	BEN	1	Broadly liberal	2.60407	201718	46	3	14	2
BJ7	46	86	3	1136885	45	46	atacora urban	Urban	No education	Poorest	No	No	6	Others	No	No	No insurance coverage	Married/living with partner	Benin	BEN	1	Broadly liberal	2.60407	201718	46	3	14	2
BJ7	46	86	6	1136885	31	46	atacora urban	Urban	No education	Poorest	No	No	1	Others	No	No	No insurance coverage	Never in union	Benin	BEN	1	Broadly liberal	2.60407	201718	46	3	14	2
BJ7	46	96	2	1136885	25	46	atacora urban	Urban	No education	Poorest	No	No	2	Others	No	No	No insurance coverage	Married/living with partner	Benin	BEN	1	Broadly liberal	2.60407	201718	46	3	14	2
BJ7	46	107	2	1136885	23	46	atacora urban	Urban	Primary education	Poorest	No	No	3	Others	No	Yes	No insurance coverage	Married/living with partner	Benin	BEN	1	Broadly liberal	2.60407	201718	46	3	14	2
BJ7	46	107	6	1136885	15	46	atacora urban	Urban	No education	Poorest	No	No	0	Others	No	Yes	No insurance coverage	Never in union	Benin	BEN	1	Broadly liberal	2.60407	201718	46	3	14	2
BJ7	46	127	2	1136885	22	46	atacora urban	Urban	No education	Poorest	No	No	1	Others	No	Yes	No insurance coverage	Married/living with partner	Benin	BEN	1	Broadly liberal	2.60407	201718	46	3	14	2
BJ7	46	137	2	1136885	39	46	atacora urban	Urban	No education	Poorer	No	No	6	Others	No	Yes	No insurance coverage	Married/living with partner	Benin	BEN	1	Broadly liberal	2.60407	201718	46	3	14	2
BJ7	46	137	3	1136885	38	46	atacora urban	Urban	No education	Poorer	No	No	6	Others	No	Yes	No insurance coverage	Married/living with partner	Benin	BEN	1	Broadly liberal	2.60407	201718	46	3	14	2
BJ7	46	148	1	1136885	47	46	atacora urban	Urban	No education	Poorer	No	No	6	Others	No	Yes	No insurance coverage	Widowed/divorced/separated	Benin	BEN	1	Broadly liberal	2.60407	201718	46	3	14	2
BJ7	46	148	5	1136885	24	46	atacora urban	Urban	No education	Poorer	No	No	2	Others	No	Yes	No insurance coverage	Married/living with partner	Benin	BEN	1	Broadly liberal	2.60407	201718	46	3	14	2
BJ7	46	158	2	1136885	24	46	atacora urban	Urban	No education	Poorest	No	No	4	Others	No	Yes	No insurance coverage	Married/living with partner	Benin	BEN	1	Broadly liberal	2.60407	201718	46	3	14	2
BJ7	46	178	1	1136885	49	46	atacora urban	Urban	No education	Poorer	No	No	1	Others	No	No	No insurance coverage	Widowed/divorced/separated	Benin	BEN	1	Broadly liberal	2.60407	201718	46	3	14	2
BJ7	46	189	8	1136885	26	46	atacora urban	Urban	No education	Poorest	No	No	2	Others	No	No	No insurance coverage	Married/living with partner	Benin	BEN	1	Broadly liberal	2.60407	201718	46	3	14	2
BJ7	46	199	3	1136885	15	46	atacora urban	Urban	No education	Poorest	No	No	0	Others	No	No	No insurance coverage	Never in union	Benin	BEN	1	Broadly liberal	2.60407	201718	46	3	14	2
BJ7	46	209	2	1136885	30	46	atacora urban	Urban	No education	Poorest	No	No	5	Others	No	No	No insurance coverage	Married/living with partner	Benin	BEN	1	Broadly liberal	2.60407	201718	46	3	14	2
BJ7	46	219	2	1136885	24	46	atacora urban	Urban	No education	Poorer	No	No	1	Others	No	No	No insurance coverage	Married/living with partner	Benin	BEN	1	Broadly liberal	2.60407	201718	46	3	14	2
BJ7	46	229	2	1136885	27	46	atacora urban	Urban	No education	Poorest	No	No	5	Others	No	No	No insurance coverage	Married/living with partner	Benin	BEN	1	Broadly liberal	2.60407	201718	46	3	14	2
BJ7	46	240	2	1136885	40	46	atacora urban	Urban	No education	Poorest	No	No	6	Others	No	No	No insurance coverage	Married/living with partner	Benin	BEN	1	Broadly liberal	2.60407	201718	46	3	14	2
BJ7	46	250	2	1136885	28	46	atacora urban	Urban	No education	Poorest	No	No	6	Others	No	No	No insurance coverage	Married/living with partner	Benin	BEN	1	Broadly liberal	2.60407	201718	46	3	14	2
BJ7	46	260	2	1136885	27	46	atacora urban	Urban	No education	Poorest	No	No	4	Others	No	No	No insurance coverage	Married/living with partner	Benin	BEN	1	Broadly liberal	2.60407	201718	46	3	14	2
BJ7	46	260	3	1136885	15	46	atacora urban	Urban	No education	Poorest	No	No	0	Others	No	No	No insurance coverage	Never in union	Benin	BEN	1	Broadly liberal	2.60407	201718	46	3	14	2
BJ7	47	3	4	842339	20	47	atacora rural	Rural	No education	Poorest	No	No	1	Others	No	No	No insurance coverage	Married/living with partner	Benin	BEN	1	Broadly liberal	2.60407	201718	47	4	14	2
BJ7	47	7	3	842339	24	47	atacora rural	Rural	No education	Middle	No	No	3	Others	No	No	No insurance coverage	Married/living with partner	Benin	BEN	1	Broadly liberal	2.60407	201718	47	4	14	2
BJ7	47	7	9	842339	42	47	atacora rural	Rural	No education	Middle	No	No	4	Others	No	Yes	No insurance coverage	Married/living with partner	Benin	BEN	1	Broadly liberal	2.60407	201718	47	4	14	2
BJ7	47	7	14	842339	40	47	atacora rural	Rural	No education	Middle	No	No	6	Others	No	Yes	No insurance coverage	Married/living with partner	Benin	BEN	1	Broadly liberal	2.60407	201718	47	4	14	2
BJ7	47	7	20	842339	35	47	atacora rural	Rural	No education	Middle	No	No	0	Others	No	Yes	No insurance coverage	Married/living with partner	Benin	BEN	1	Broadly liberal	2.60407	201718	47	4	14	2
BJ7	47	7	24	842339	26	47	atacora rural	Rural	No education	Middle	No	No	2	Others	No	No	No insurance coverage	Married/living with partner	Benin	BEN	1	Broadly liberal	2.60407	201718	47	4	14	2
BJ7	47	11	1	842339	35	47	atacora rural	Rural	No education	Poorer	No	No	5	Christianity	No	Yes	No insurance coverage	Married/living with partner	Benin	BEN	1	Broadly liberal	2.60407	201718	47	4	14	2
BJ7	47	11	5	842339	17	47	atacora rural	Rural	Primary education	Poorer	No	No	0	Others	No	Yes	No insurance coverage	Never in union	Benin	BEN	1	Broadly liberal	2.60407	201718	47	4	14	2
BJ7	47	15	2	842339	20	47	atacora rural	Rural	No education	Poorest	No	No	0	Others	No	No	No insurance coverage	Married/living with partner	Benin	BEN	1	Broadly liberal	2.60407	201718	47	4	14	2
BJ7	47	23	2	842339	27	47	atacora rural	Rural	No education	Poorest	Yes	Yes	3	Islamic	No	No	No insurance coverage	Married/living with partner	Benin	BEN	1	Broadly liberal	2.60407	201718	47	4	14	2
BJ7	47	23	6	842339	20	47	atacora rural	Rural	Secondary education	Poorest	No	No	1	Christianity	No	No	No insurance coverage	Married/living with partner	Benin	BEN	1	Broadly liberal	2.60407	201718	47	4	14	2
BJ7	47	23	7	842339	15	47	atacora rural	Rural	No education	Poorest	No	No	0	Islamic	No	No	No insurance coverage	Never in union	Benin	BEN	1	Broadly liberal	2.60407	201718	47	4	14	2
BJ7	47	27	2	842339	18	47	atacora rural	Rural	No education	Poorer	No	No	0	Islamic	No	Yes	No insurance coverage	Married/living with partner	Benin	BEN	1	Broadly liberal	2.60407	201718	47	4	14	2
BJ7	47	31	2	842339	22	47	atacora rural	Rural	No education	Poorer	No	No	2	Islamic	No	Yes	No insurance coverage	Married/living with partner	Benin	BEN	1	Broadly liberal	2.60407	201718	47	4	14	2
BJ7	47	35	2	842339	20	47	atacora rural	Rural	Primary education	Poorer	No	No	2	Islamic	No	Yes	No insurance coverage	Married/living with partner	Benin	BEN	1	Broadly liberal	2.60407	201718	47	4	14	2
BJ7	47	39	2	842339	47	47	atacora rural	Rural	No education	Poorer	Yes	Yes	10	Islamic	No	Yes	No insurance coverage	Married/living with partner	Benin	BEN	1	Broadly liberal	2.60407	201718	47	4	14	2
BJ7	47	39	5	842339	15	47	atacora rural	Rural	No education	Poorer	No	No	0	Islamic	No	Yes	No insurance coverage	Never in union	Benin	BEN	1	Broadly liberal	2.60407	201718	47	4	14	2
BJ7	47	42	2	842339	33	47	atacora rural	Rural	Primary education	Poorest	No	No	5	Islamic	No	Yes	No insurance coverage	Married/living with partner	Benin	BEN	1	Broadly liberal	2.60407	201718	47	4	14	2
BJ7	47	50	4	842339	18	47	atacora rural	Rural	Secondary education	Poorer	No	No	1	Christianity	No	No	No insurance coverage	Married/living with partner	Benin	BEN	1	Broadly liberal	2.60407	201718	47	4	14	2
BJ7	47	54	1	842339	42	47	atacora rural	Rural	No education	Poorest	No	No	1	Others	No	No	No insurance coverage	Widowed/divorced/separated	Benin	BEN	1	Broadly liberal	2.60407	201718	47	4	14	2
BJ7	47	58	2	842339	21	47	atacora rural	Rural	Secondary education	Middle	No	No	1	Christianity	No	No	No insurance coverage	Married/living with partner	Benin	BEN	1	Broadly liberal	2.60407	201718	47	4	14	2
BJ7	47	62	4	842339	19	47	atacora rural	Rural	No education	Poorest	No	No	1	Others	No	Yes	No insurance coverage	Married/living with partner	Benin	BEN	1	Broadly liberal	2.60407	201718	47	4	14	2
BJ7	47	70	2	842339	21	47	atacora rural	Rural	Secondary education	Middle	No	No	1	Christianity	No	Yes	No insurance coverage	Married/living with partner	Benin	BEN	1	Broadly liberal	2.60407	201718	47	4	14	2
BJ7	47	78	2	842339	32	47	atacora rural	Rural	No education	Middle	No	No	5	Christianity	No	No	No insurance coverage	Married/living with partner	Benin	BEN	1	Broadly liberal	2.60407	201718	47	4	14	2
BJ7	47	82	1	842339	36	47	atacora rural	Rural	No education	Middle	No	No	6	Christianity	No	No	No insurance coverage	Married/living with partner	Benin	BEN	1	Broadly liberal	2.60407	201718	47	4	14	2
BJ7	47	86	2	842339	27	47	atacora rural	Rural	No education	Poorer	No	No	2	Islamic	No	Yes	No insurance coverage	Married/living with partner	Benin	BEN	1	Broadly liberal	2.60407	201718	47	4	14	2
BJ7	47	86	3	842339	16	47	atacora rural	Rural	No education	Poorer	No	No	0	Islamic	No	No	No insurance coverage	Married/living with partner	Benin	BEN	1	Broadly liberal	2.60407	201718	47	4	14	2
BJ7	47	90	2	842339	26	47	atacora rural	Rural	No education	Middle	No	No	3	Islamic	No	No	No insurance coverage	Married/living with partner	Benin	BEN	1	Broadly liberal	2.60407	201718	47	4	14	2
BJ7	47	90	4	842339	20	47	atacora rural	Rural	No education	Middle	No	No	0	Islamic	No	No	No insurance coverage	Married/living with partner	Benin	BEN	1	Broadly liberal	2.60407	201718	47	4	14	2
BJ7	47	90	11	842339	22	47	atacora rural	Rural	Secondary education	Middle	No	No	1	Christianity	No	No	No insurance coverage	Married/living with partner	Benin	BEN	1	Broadly liberal	2.60407	201718	47	4	14	2
BJ7	47	93	2	842339	33	47	atacora rural	Rural	No education	Poorest	No	No	4	Christianity	No	No	No insurance coverage	Married/living with partner	Benin	BEN	1	Broadly liberal	2.60407	201718	47	4	14	2
BJ7	47	101	2	842339	37	47	atacora rural	Rural	No education	Poorest	No	No	5	Islamic	No	No	No insurance coverage	Married/living with partner	Benin	BEN	1	Broadly liberal	2.60407	201718	47	4	14	2
BJ7	47	101	7	842339	15	47	atacora rural	Rural	Primary education	Poorest	No	No	0	Islamic	No	No	No insurance coverage	Never in union	Benin	BEN	1	Broadly liberal	2.60407	201718	47	4	14	2
BJ7	47	101	8	842339	21	47	atacora rural	Rural	Secondary education	Poorest	No	No	0	Islamic	No	No	No insurance coverage	Never in union	Benin	BEN	1	Broadly liberal	2.60407	201718	47	4	14	2
BJ7	48	4	2	391238	25	48	atacora rural	Rural	No education	Poorer	No	No	3	Others	No	No	No insurance coverage	Married/living with partner	Benin	BEN	1	Broadly liberal	2.60407	201718	48	4	14	2
BJ7	48	4	3	391238	23	48	atacora rural	Rural	No education	Poorer	No	No	1	Others	No	No	No insurance coverage	Married/living with partner	Benin	BEN	1	Broadly liberal	2.60407	201718	48	4	14	2
BJ7	48	7	2	391238	35	48	atacora rural	Rural	No education	Poorest	Yes	Yes	6	Others	No	No	No insurance coverage	Married/living with partner	Benin	BEN	1	Broadly liberal	2.60407	201718	48	4	14	2
BJ7	48	7	3	391238	20	48	atacora rural	Rural	Primary education	Poorest	No	No	1	Others	No	No	No insurance coverage	Widowed/divorced/separated	Benin	BEN	1	Broadly liberal	2.60407	201718	48	4	14	2
BJ7	48	11	5	391238	22	48	atacora rural	Rural	No education	Poorest	No	No	2	Others	No	No	No insurance coverage	Married/living with partner	Benin	BEN	1	Broadly liberal	2.60407	201718	48	4	14	2
BJ7	48	15	3	391238	40	48	atacora rural	Rural	No education	Poorest	No	No	6	Others	No	No	No insurance coverage	Married/living with partner	Benin	BEN	1	Broadly liberal	2.60407	201718	48	4	14	2
BJ7	48	19	2	391238	45	48	atacora rural	Rural	No education	Poorest	No	No	10	Others	No	No	No insurance coverage	Married/living with partner	Benin	BEN	1	Broadly liberal	2.60407	201718	48	4	14	2
BJ7	48	19	3	391238	25	48	atacora rural	Rural	Primary education	Poorest	No	No	3	Others	No	No	No insurance coverage	Married/living with partner	Benin	BEN	1	Broadly liberal	2.60407	201718	48	4	14	2
BJ7	48	23	2	391238	46	48	atacora rural	Rural	No education	Poorer	No	No	5	Others	No	Yes	No insurance coverage	Married/living with partner	Benin	BEN	1	Broadly liberal	2.60407	201718	48	4	14	2
BJ7	48	23	6	391238	15	48	atacora rural	Rural	Primary education	Poorer	No	No	0	Others	No	Yes	No insurance coverage	Never in union	Benin	BEN	1	Broadly liberal	2.60407	201718	48	4	14	2
BJ7	48	23	10	391238	19	48	atacora rural	Rural	No education	Poorer	No	No	1	Others	No	Yes	No insurance coverage	Married/living with partner	Benin	BEN	1	Broadly liberal	2.60407	201718	48	4	14	2
BJ7	48	27	2	391238	26	48	atacora rural	Rural	Primary education	Poorest	No	No	6	Others	No	Yes	No insurance coverage	Married/living with partner	Benin	BEN	1	Broadly liberal	2.60407	201718	48	4	14	2
BJ7	48	35	2	391238	27	48	atacora rural	Rural	No education	Poorer	No	No	2	Others	No	Yes	No insurance coverage	Married/living with partner	Benin	BEN	1	Broadly liberal	2.60407	201718	48	4	14	2
BJ7	48	46	2	391238	47	48	atacora rural	Rural	No education	Poorer	No	No	8	Others	No	No	No insurance coverage	Married/living with partner	Benin	BEN	1	Broadly liberal	2.60407	201718	48	4	14	2
BJ7	48	50	2	391238	24	48	atacora rural	Rural	Primary education	Poorest	No	No	2	Christianity	No	No	No insurance coverage	Married/living with partner	Benin	BEN	1	Broadly liberal	2.60407	201718	48	4	14	2
BJ7	48	54	1	391238	45	48	atacora rural	Rural	No education	Poorest	No	No	6	Others	No	No	No insurance coverage	Widowed/divorced/separated	Benin	BEN	1	Broadly liberal	2.60407	201718	48	4	14	2
BJ7	48	58	2	391238	41	48	atacora rural	Rural	No education	Poorest	No	No	8	Others	No	No	No insurance coverage	Married/living with partner	Benin	BEN	1	Broadly liberal	2.60407	201718	48	4	14	2
BJ7	48	58	3	391238	17	48	atacora rural	Rural	No education	Poorest	No	No	0	Christianity	No	No	No insurance coverage	Never in union	Benin	BEN	1	Broadly liberal	2.60407	201718	48	4	14	2
BJ7	48	62	9	391238	25	48	atacora rural	Rural	No education	Poorest	No	No	2	Islamic	No	No	No insurance coverage	Married/living with partner	Benin	BEN	1	Broadly liberal	2.60407	201718	48	4	14	2
BJ7	48	62	13	391238	20	48	atacora rural	Rural	No education	Poorest	No	No	1	Islamic	No	No	No insurance coverage	Married/living with partner	Benin	BEN	1	Broadly liberal	2.60407	201718	48	4	14	2
BJ7	48	62	16	391238	17	48	atacora rural	Rural	No education	Poorest	No	No	0	Islamic	No	No	No insurance coverage	Never in union	Benin	BEN	1	Broadly liberal	2.60407	201718	48	4	14	2
BJ7	48	66	2	391238	47	48	atacora rural	Rural	No education	Poorest	No	No	1	Islamic	No	No	No insurance coverage	Married/living with partner	Benin	BEN	1	Broadly liberal	2.60407	201718	48	4	14	2
BJ7	48	66	3	391238	42	48	atacora rural	Rural	No education	Poorest	No	No	8	Islamic	No	No	No insurance coverage	Married/living with partner	Benin	BEN	1	Broadly liberal	2.60407	201718	48	4	14	2
BJ7	48	70	2	391238	28	48	atacora rural	Rural	No education	Poorest	No	No	4	Islamic	No	No	No insurance coverage	Married/living with partner	Benin	BEN	1	Broadly liberal	2.60407	201718	48	4	14	2
BJ7	48	73	2	391238	31	48	atacora rural	Rural	No education	Poorest	No	No	7	Others	No	Yes	No insurance coverage	Married/living with partner	Benin	BEN	1	Broadly liberal	2.60407	201718	48	4	14	2
BJ7	48	89	2	391238	38	48	atacora rural	Rural	No education	Poorest	No	No	5	Islamic	No	Yes	No insurance coverage	Married/living with partner	Benin	BEN	1	Broadly liberal	2.60407	201718	48	4	14	2
BJ7	48	101	2	391238	32	48	atacora rural	Rural	No education	Poorest	No	No	4	Others	No	Yes	No insurance coverage	Married/living with partner	Benin	BEN	1	Broadly liberal	2.60407	201718	48	4	14	2
BJ7	49	1	2	1132658	40	49	atacora urban	Urban	No education	Richer	No	No	2	Christianity	No	Yes	No insurance coverage	Married/living with partner	Benin	BEN	1	Broadly liberal	2.60407	201718	49	3	14	2
BJ7	49	9	1	1132658	19	49	atacora urban	Urban	Secondary education	Richer	No	No	0	Christianity	No	Yes	No insurance coverage	Never in union	Benin	BEN	1	Broadly liberal	2.60407	201718	49	3	14	2
BJ7	49	17	1	1132658	20	49	atacora urban	Urban	Secondary education	Middle	No	No	1	Christianity	No	Yes	No insurance coverage	Married/living with partner	Benin	BEN	1	Broadly liberal	2.60407	201718	49	3	14	2
BJ7	49	33	1	1132658	46	49	atacora urban	Urban	Secondary education	Richest	No	No	3	Christianity	No	Yes	No insurance coverage	Married/living with partner	Benin	BEN	1	Broadly liberal	2.60407	201718	49	3	14	2
BJ7	49	33	3	1132658	17	49	atacora urban	Urban	Secondary education	Richest	No	No	0	Christianity	No	Yes	No insurance coverage	Never in union	Benin	BEN	1	Broadly liberal	2.60407	201718	49	3	14	2
BJ7	49	40	2	1132658	20	49	atacora urban	Urban	Secondary education	Richest	Yes	Yes	1	Christianity	No	Yes	No insurance coverage	Married/living with partner	Benin	BEN	1	Broadly liberal	2.60407	201718	49	3	14	2
BJ7	49	56	2	1132658	30	49	atacora urban	Urban	No education	Richer	No	No	2	Islamic	No	No	No insurance coverage	Married/living with partner	Benin	BEN	1	Broadly liberal	2.60407	201718	49	3	14	2
BJ7	49	64	2	1132658	30	49	atacora urban	Urban	Secondary education	Richest	No	No	2	Christianity	No	No	No insurance coverage	Married/living with partner	Benin	BEN	1	Broadly liberal	2.60407	201718	49	3	14	2
BJ7	49	72	2	1132658	31	49	atacora urban	Urban	Primary education	Richest	No	No	4	Christianity	No	No	No insurance coverage	Married/living with partner	Benin	BEN	1	Broadly liberal	2.60407	201718	49	3	14	2
BJ7	49	80	1	1132658	30	49	atacora urban	Urban	No education	Poorer	No	No	2	Christianity	No	No	No insurance coverage	Widowed/divorced/separated	Benin	BEN	1	Broadly liberal	2.60407	201718	49	3	14	2
BJ7	49	88	1	1132658	21	49	atacora urban	Urban	Secondary education	Middle	No	No	0	Christianity	No	No	No insurance coverage	Never in union	Benin	BEN	1	Broadly liberal	2.60407	201718	49	3	14	2
BJ7	49	95	1	1132658	19	49	atacora urban	Urban	Secondary education	Richer	Yes	Yes	0	Christianity	No	No	No insurance coverage	Never in union	Benin	BEN	1	Broadly liberal	2.60407	201718	49	3	14	2
BJ7	49	95	2	1132658	16	49	atacora urban	Urban	Secondary education	Richer	No	No	0	Christianity	No	No	No insurance coverage	Never in union	Benin	BEN	1	Broadly liberal	2.60407	201718	49	3	14	2
BJ7	49	119	1	1132658	45	49	atacora urban	Urban	Primary education	Middle	No	No	6	Islamic	No	No	No insurance coverage	Married/living with partner	Benin	BEN	1	Broadly liberal	2.60407	201718	49	3	14	2
BJ7	49	119	2	1132658	22	49	atacora urban	Urban	Secondary education	Middle	Yes	Yes	1	Islamic	No	No	No insurance coverage	Never in union	Benin	BEN	1	Broadly liberal	2.60407	201718	49	3	14	2
BJ7	49	127	2	1132658	24	49	atacora urban	Urban	Higher education	Richer	No	No	1	Others	No	No	No insurance coverage	Married/living with partner	Benin	BEN	1	Broadly liberal	2.60407	201718	49	3	14	2
BJ7	49	142	2	1132658	18	49	atacora urban	Urban	Secondary education	Poorer	No	No	2	Christianity	No	Yes	No insurance coverage	Married/living with partner	Benin	BEN	1	Broadly liberal	2.60407	201718	49	3	14	2
BJ7	49	150	2	1132658	22	49	atacora urban	Urban	Secondary education	Poorer	No	No	2	Christianity	No	Yes	No insurance coverage	Married/living with partner	Benin	BEN	1	Broadly liberal	2.60407	201718	49	3	14	2
BJ7	49	166	2	1132658	21	49	atacora urban	Urban	Secondary education	Middle	No	No	1	Christianity	No	No	No insurance coverage	Married/living with partner	Benin	BEN	1	Broadly liberal	2.60407	201718	49	3	14	2
BJ7	49	182	2	1132658	24	49	atacora urban	Urban	Secondary education	Richest	No	No	3	Christianity	No	Yes	No insurance coverage	Married/living with partner	Benin	BEN	1	Broadly liberal	2.60407	201718	49	3	14	2
BJ7	49	182	7	1132658	18	49	atacora urban	Urban	Secondary education	Richest	No	No	0	Christianity	No	No	No insurance coverage	Never in union	Benin	BEN	1	Broadly liberal	2.60407	201718	49	3	14	2
BJ7	49	190	2	1132658	18	49	atacora urban	Urban	Secondary education	Richer	No	No	0	Others	No	No	No insurance coverage	Never in union	Benin	BEN	1	Broadly liberal	2.60407	201718	49	3	14	2
BJ7	49	197	3	1132658	18	49	atacora urban	Urban	Secondary education	Poorest	No	No	0	Christianity	No	No	No insurance coverage	Never in union	Benin	BEN	1	Broadly liberal	2.60407	201718	49	3	14	2
BJ7	50	2	3	773893	32	50	atacora rural	Rural	No education	Poorer	No	No	5	Islamic	No	Yes	No insurance coverage	Married/living with partner	Benin	BEN	1	Broadly liberal	2.60407	201718	50	4	14	2
BJ7	50	2	15	773893	22	50	atacora rural	Rural	No education	Poorer	No	No	2	Islamic	No	No	No insurance coverage	Married/living with partner	Benin	BEN	1	Broadly liberal	2.60407	201718	50	4	14	2
BJ7	50	3	2	773893	39	50	atacora rural	Rural	No education	Poorest	No	No	4	Islamic	No	Yes	No insurance coverage	Married/living with partner	Benin	BEN	1	Broadly liberal	2.60407	201718	50	4	14	2
BJ7	50	3	4	773893	39	50	atacora rural	Rural	No education	Poorest	No	No	5	Islamic	No	Yes	No insurance coverage	Married/living with partner	Benin	BEN	1	Broadly liberal	2.60407	201718	50	4	14	2
BJ7	50	3	10	773893	33	50	atacora rural	Rural	No education	Poorest	No	No	3	Islamic	No	Yes	No insurance coverage	Married/living with partner	Benin	BEN	1	Broadly liberal	2.60407	201718	50	4	14	2
BJ7	50	5	2	773893	35	50	atacora rural	Rural	No education	Poorer	Yes	No	5	Islamic	No	No	No insurance coverage	Married/living with partner	Benin	BEN	1	Broadly liberal	2.60407	201718	50	4	14	2
BJ7	50	5	6	773893	34	50	atacora rural	Rural	No education	Poorer	No	No	3	Islamic	No	No	No insurance coverage	Married/living with partner	Benin	BEN	1	Broadly liberal	2.60407	201718	50	4	14	2
BJ7	50	7	2	773893	22	50	atacora rural	Rural	No education	Poorer	No	No	2	Islamic	No	No	No insurance coverage	Married/living with partner	Benin	BEN	1	Broadly liberal	2.60407	201718	50	4	14	2
BJ7	50	7	3	773893	45	50	atacora rural	Rural	No education	Poorer	No	No	9	Islamic	No	No	No insurance coverage	Widowed/divorced/separated	Benin	BEN	1	Broadly liberal	2.60407	201718	50	4	14	2
BJ7	50	8	2	773893	32	50	atacora rural	Rural	No education	Poorest	No	No	4	Islamic	No	No	No insurance coverage	Married/living with partner	Benin	BEN	1	Broadly liberal	2.60407	201718	50	4	14	2
BJ7	50	8	3	773893	27	50	atacora rural	Rural	No education	Poorest	No	No	4	Islamic	No	No	No insurance coverage	Married/living with partner	Benin	BEN	1	Broadly liberal	2.60407	201718	50	4	14	2
BJ7	50	8	17	773893	22	50	atacora rural	Rural	No education	Poorest	No	No	4	Islamic	No	No	No insurance coverage	Married/living with partner	Benin	BEN	1	Broadly liberal	2.60407	201718	50	4	14	2
BJ7	50	8	18	773893	49	50	atacora rural	Rural	No education	Poorest	No	No	5	Islamic	No	No	No insurance coverage	Widowed/divorced/separated	Benin	BEN	1	Broadly liberal	2.60407	201718	50	4	14	2
BJ7	50	10	9	773893	30	50	atacora rural	Rural	Primary education	Poorer	No	No	5	Islamic	No	Yes	No insurance coverage	Married/living with partner	Benin	BEN	1	Broadly liberal	2.60407	201718	50	4	14	2
BJ7	50	10	11	773893	18	50	atacora rural	Rural	No education	Poorer	No	No	1	Others	No	Yes	No insurance coverage	Married/living with partner	Benin	BEN	1	Broadly liberal	2.60407	201718	50	4	14	2
BJ7	50	11	2	773893	15	50	atacora rural	Rural	No education	Poorer	No	No	0	Islamic	No	No	No insurance coverage	Married/living with partner	Benin	BEN	1	Broadly liberal	2.60407	201718	50	4	14	2
BJ7	50	13	2	773893	45	50	atacora rural	Rural	No education	Poorest	No	No	7	Islamic	No	Yes	No insurance coverage	Married/living with partner	Benin	BEN	1	Broadly liberal	2.60407	201718	50	4	14	2
BJ7	50	13	7	773893	40	50	atacora rural	Rural	No education	Poorest	No	No	6	Islamic	No	No	No insurance coverage	Married/living with partner	Benin	BEN	1	Broadly liberal	2.60407	201718	50	4	14	2
BJ7	50	15	2	773893	22	50	atacora rural	Rural	No education	Middle	No	No	4	Islamic	No	No	No insurance coverage	Married/living with partner	Benin	BEN	1	Broadly liberal	2.60407	201718	50	4	14	2
BJ7	50	15	3	773893	28	50	atacora rural	Rural	Secondary education	Middle	No	No	3	Islamic	No	No	No insurance coverage	Married/living with partner	Benin	BEN	1	Broadly liberal	2.60407	201718	50	4	14	2
BJ7	50	16	7	773893	15	50	atacora rural	Rural	Secondary education	Middle	No	No	0	Islamic	No	Yes	No insurance coverage	Never in union	Benin	BEN	1	Broadly liberal	2.60407	201718	50	4	14	2
BJ7	50	21	5	773893	21	50	atacora rural	Rural	No education	Poorest	No	No	1	Christianity	No	No	No insurance coverage	Married/living with partner	Benin	BEN	1	Broadly liberal	2.60407	201718	50	4	14	2
BJ7	50	21	6	773893	19	50	atacora rural	Rural	No education	Poorest	No	No	0	Islamic	No	Yes	No insurance coverage	Married/living with partner	Benin	BEN	1	Broadly liberal	2.60407	201718	50	4	14	2
BJ7	50	23	2	773893	37	50	atacora rural	Rural	No education	Poorer	No	No	2	Others	No	No	No insurance coverage	Married/living with partner	Benin	BEN	1	Broadly liberal	2.60407	201718	50	4	14	2
BJ7	50	26	2	773893	40	50	atacora rural	Rural	No education	Poorest	No	No	8	Islamic	No	No	No insurance coverage	Married/living with partner	Benin	BEN	1	Broadly liberal	2.60407	201718	50	4	14	2
BJ7	50	29	2	773893	42	50	atacora rural	Rural	No education	Poorer	No	No	4	Islamic	No	No	No insurance coverage	Married/living with partner	Benin	BEN	1	Broadly liberal	2.60407	201718	50	4	14	2
BJ7	50	31	2	773893	45	50	atacora rural	Rural	No education	Poorest	No	No	8	Islamic	No	No	No insurance coverage	Married/living with partner	Benin	BEN	1	Broadly liberal	2.60407	201718	50	4	14	2
BJ7	50	31	8	773893	23	50	atacora rural	Rural	No education	Poorest	No	No	1	Islamic	No	No	No insurance coverage	Married/living with partner	Benin	BEN	1	Broadly liberal	2.60407	201718	50	4	14	2
BJ7	50	32	2	773893	33	50	atacora rural	Rural	No education	Poorer	No	No	3	Islamic	No	No	No insurance coverage	Married/living with partner	Benin	BEN	1	Broadly liberal	2.60407	201718	50	4	14	2
BJ7	50	34	2	773893	25	50	atacora rural	Rural	No education	Poorer	No	No	2	Islamic	No	No	No insurance coverage	Married/living with partner	Benin	BEN	1	Broadly liberal	2.60407	201718	50	4	14	2
BJ7	50	36	2	773893	26	50	atacora rural	Rural	No education	Poorer	No	No	5	Islamic	No	No	No insurance coverage	Married/living with partner	Benin	BEN	1	Broadly liberal	2.60407	201718	50	4	14	2
BJ7	50	36	9	773893	15	50	atacora rural	Rural	No education	Poorer	No	No	0	Islamic	No	No	No insurance coverage	Never in union	Benin	BEN	1	Broadly liberal	2.60407	201718	50	4	14	2
BJ7	50	37	2	773893	23	50	atacora rural	Rural	No education	Poorest	No	No	2	Islamic	No	Yes	No insurance coverage	Married/living with partner	Benin	BEN	1	Broadly liberal	2.60407	201718	50	4	14	2
BJ7	50	39	1	773893	41	50	atacora rural	Rural	No education	Poorest	No	No	4	Islamic	No	No	No insurance coverage	Married/living with partner	Benin	BEN	1	Broadly liberal	2.60407	201718	50	4	14	2
BJ7	50	42	2	773893	42	50	atacora rural	Rural	No education	Poorest	No	No	9	Islamic	No	No	No insurance coverage	Married/living with partner	Benin	BEN	1	Broadly liberal	2.60407	201718	50	4	14	2
BJ7	51	20	2	1356102	25	51	atacora rural	Rural	No education	Poorer	No	No	4	Christianity	No	No	No insurance coverage	Married/living with partner	Benin	BEN	1	Broadly liberal	2.60407	201718	51	4	14	2
BJ7	51	20	7	1356102	26	51	atacora rural	Rural	No education	Poorer	No	No	2	Christianity	No	No	No insurance coverage	Married/living with partner	Benin	BEN	1	Broadly liberal	2.60407	201718	51	4	14	2
BJ7	51	31	2	1356102	45	51	atacora rural	Rural	No education	Poorer	No	No	5	Christianity	No	No	No insurance coverage	Married/living with partner	Benin	BEN	1	Broadly liberal	2.60407	201718	51	4	14	2
BJ7	51	41	2	1356102	26	51	atacora rural	Rural	No education	Poorest	No	No	2	Christianity	No	No	No insurance coverage	Married/living with partner	Benin	BEN	1	Broadly liberal	2.60407	201718	51	4	14	2
BJ7	51	52	3	1356102	27	51	atacora rural	Rural	Primary education	Poorest	Yes	No	1	Islamic	No	No	No insurance coverage	Married/living with partner	Benin	BEN	1	Broadly liberal	2.60407	201718	51	4	14	2
BJ7	51	63	4	1356102	20	51	atacora rural	Rural	No education	Poorer	No	No	0	Christianity	No	No	No insurance coverage	Married/living with partner	Benin	BEN	1	Broadly liberal	2.60407	201718	51	4	14	2
BJ7	51	74	2	1356102	32	51	atacora rural	Rural	No education	Poorest	No	No	5	Islamic	No	No	No insurance coverage	Married/living with partner	Benin	BEN	1	Broadly liberal	2.60407	201718	51	4	14	2
BJ7	51	85	2	1356102	29	51	atacora rural	Rural	No education	Poorest	No	No	2	Christianity	No	No	No insurance coverage	Married/living with partner	Benin	BEN	1	Broadly liberal	2.60407	201718	51	4	14	2
BJ7	51	107	4	1356102	15	51	atacora rural	Rural	No education	Poorest	No	No	0	Christianity	No	No	No insurance coverage	Never in union	Benin	BEN	1	Broadly liberal	2.60407	201718	51	4	14	2
BJ7	51	118	2	1356102	33	51	atacora rural	Rural	No education	Middle	No	No	5	Others	No	No	No insurance coverage	Married/living with partner	Benin	BEN	1	Broadly liberal	2.60407	201718	51	4	14	2
BJ7	51	129	2	1356102	19	51	atacora rural	Rural	No education	Poorer	No	No	1	Islamic	No	No	No insurance coverage	Married/living with partner	Benin	BEN	1	Broadly liberal	2.60407	201718	51	4	14	2
BJ7	51	140	2	1356102	37	51	atacora rural	Rural	No education	Poorer	Yes	Yes	7	Christianity	No	No	No insurance coverage	Married/living with partner	Benin	BEN	1	Broadly liberal	2.60407	201718	51	4	14	2
BJ7	51	173	2	1356102	45	51	atacora rural	Rural	Secondary education	Middle	Yes	Yes	8	Christianity	No	Yes	No insurance coverage	Married/living with partner	Benin	BEN	1	Broadly liberal	2.60407	201718	51	4	14	2
BJ7	51	173	6	1356102	16	51	atacora rural	Rural	Primary education	Middle	No	No	1	Christianity	No	Yes	No insurance coverage	Never in union	Benin	BEN	1	Broadly liberal	2.60407	201718	51	4	14	2
BJ7	51	194	2	1356102	16	51	atacora rural	Rural	Secondary education	Poorer	No	No	0	Christianity	No	No	No insurance coverage	Never in union	Benin	BEN	1	Broadly liberal	2.60407	201718	51	4	14	2
BJ7	51	194	3	1356102	20	51	atacora rural	Rural	Secondary education	Poorer	No	No	1	Christianity	No	Yes	No insurance coverage	Married/living with partner	Benin	BEN	1	Broadly liberal	2.60407	201718	51	4	14	2
BJ7	51	216	2	1356102	37	51	atacora rural	Rural	No education	Poorer	Yes	Yes	5	Christianity	No	Yes	No insurance coverage	Married/living with partner	Benin	BEN	1	Broadly liberal	2.60407	201718	51	4	14	2
BJ7	51	216	3	1356102	16	51	atacora rural	Rural	Secondary education	Poorer	No	No	1	Others	No	No	No insurance coverage	Married/living with partner	Benin	BEN	1	Broadly liberal	2.60407	201718	51	4	14	2
BJ7	51	238	2	1356102	36	51	atacora rural	Rural	No education	Poorer	No	No	4	Christianity	No	Yes	No insurance coverage	Married/living with partner	Benin	BEN	1	Broadly liberal	2.60407	201718	51	4	14	2
BJ7	51	238	7	1356102	25	51	atacora rural	Rural	Primary education	Poorer	No	No	2	Christianity	No	Yes	No insurance coverage	Widowed/divorced/separated	Benin	BEN	1	Broadly liberal	2.60407	201718	51	4	14	2
BJ7	51	249	3	1356102	25	51	atacora rural	Rural	Primary education	Poorest	No	No	1	Christianity	No	No	No insurance coverage	Married/living with partner	Benin	BEN	1	Broadly liberal	2.60407	201718	51	4	14	2
BJ7	51	260	5	1356102	21	51	atacora rural	Rural	Primary education	Middle	Yes	Yes	1	Christianity	No	Yes	No insurance coverage	Never in union	Benin	BEN	1	Broadly liberal	2.60407	201718	51	4	14	2
BJ7	51	260	7	1356102	16	51	atacora rural	Rural	Secondary education	Middle	No	No	0	Others	No	Yes	No insurance coverage	Never in union	Benin	BEN	1	Broadly liberal	2.60407	201718	51	4	14	2
BJ7	51	260	8	1356102	17	51	atacora rural	Rural	Primary education	Middle	No	No	1	Others	No	Yes	No insurance coverage	Married/living with partner	Benin	BEN	1	Broadly liberal	2.60407	201718	51	4	14	2
BJ7	51	271	2	1356102	27	51	atacora rural	Rural	No education	Poorest	No	No	4	Christianity	No	Yes	No insurance coverage	Married/living with partner	Benin	BEN	1	Broadly liberal	2.60407	201718	51	4	14	2
BJ7	51	271	7	1356102	21	51	atacora rural	Rural	No education	Poorest	No	No	2	Others	No	No	No insurance coverage	Married/living with partner	Benin	BEN	1	Broadly liberal	2.60407	201718	51	4	14	2
BJ7	51	282	2	1356102	37	51	atacora rural	Rural	No education	Poorer	No	No	2	Others	No	Yes	No insurance coverage	Married/living with partner	Benin	BEN	1	Broadly liberal	2.60407	201718	51	4	14	2
BJ7	52	6	5	658047	16	52	atacora urban	Urban	No education	Poorest	Yes	No	0	Christianity	No	Yes	No insurance coverage	Never in union	Benin	BEN	1	Broadly liberal	2.60407	201718	52	3	14	2
BJ7	52	19	2	658047	34	52	atacora urban	Urban	No education	Middle	No	No	6	Others	No	Yes	No insurance coverage	Married/living with partner	Benin	BEN	1	Broadly liberal	2.60407	201718	52	3	14	2
BJ7	52	26	11	658047	31	52	atacora urban	Urban	No education	Middle	No	No	5	Christianity	No	Yes	No insurance coverage	Married/living with partner	Benin	BEN	1	Broadly liberal	2.60407	201718	52	3	14	2
BJ7	52	32	2	658047	24	52	atacora urban	Urban	Primary education	Middle	No	No	3	Islamic	No	No	No insurance coverage	Married/living with partner	Benin	BEN	1	Broadly liberal	2.60407	201718	52	3	14	2
BJ7	52	32	6	658047	19	52	atacora urban	Urban	No education	Middle	No	No	2	Islamic	No	No	No insurance coverage	Married/living with partner	Benin	BEN	1	Broadly liberal	2.60407	201718	52	3	14	2
BJ7	52	32	11	658047	33	52	atacora urban	Urban	Secondary education	Middle	Yes	No	2	Islamic	No	No	No insurance coverage	Married/living with partner	Benin	BEN	1	Broadly liberal	2.60407	201718	52	3	14	2
BJ7	52	39	2	658047	27	52	atacora urban	Urban	Primary education	Richer	No	No	3	Others	No	Yes	No insurance coverage	Married/living with partner	Benin	BEN	1	Broadly liberal	2.60407	201718	52	3	14	2
BJ7	52	45	2	658047	32	52	atacora urban	Urban	Secondary education	Richest	No	No	2	Christianity	No	Yes	No insurance coverage	Married/living with partner	Benin	BEN	1	Broadly liberal	2.60407	201718	52	3	14	2
BJ7	52	52	10	658047	35	52	atacora urban	Urban	No education	Poorest	No	No	6	Islamic	No	No	No insurance coverage	Married/living with partner	Benin	BEN	1	Broadly liberal	2.60407	201718	52	3	14	2
BJ7	52	58	7	658047	20	52	atacora urban	Urban	No education	Middle	No	No	2	Christianity	No	Yes	No insurance coverage	Married/living with partner	Benin	BEN	1	Broadly liberal	2.60407	201718	52	3	14	2
BJ7	52	58	10	658047	29	52	atacora urban	Urban	No education	Middle	No	No	6	Others	No	Yes	No insurance coverage	Married/living with partner	Benin	BEN	1	Broadly liberal	2.60407	201718	52	3	14	2
BJ7	52	65	2	658047	26	52	atacora urban	Urban	No education	Poorest	No	No	3	Islamic	No	Yes	No insurance coverage	Married/living with partner	Benin	BEN	1	Broadly liberal	2.60407	201718	52	3	14	2
BJ7	52	71	2	658047	39	52	atacora urban	Urban	No education	Poorest	Yes	Yes	7	Christianity	No	No	No insurance coverage	Married/living with partner	Benin	BEN	1	Broadly liberal	2.60407	201718	52	3	14	2
BJ7	52	71	4	658047	22	52	atacora urban	Urban	No education	Poorest	No	No	1	Others	No	Yes	No insurance coverage	Married/living with partner	Benin	BEN	1	Broadly liberal	2.60407	201718	52	3	14	2
BJ7	52	78	6	658047	19	52	atacora urban	Urban	Secondary education	Poorest	No	No	1	Christianity	No	Yes	No insurance coverage	Married/living with partner	Benin	BEN	1	Broadly liberal	2.60407	201718	52	3	14	2
BJ7	52	78	8	658047	28	52	atacora urban	Urban	No education	Poorest	No	No	3	Christianity	No	No	No insurance coverage	Married/living with partner	Benin	BEN	1	Broadly liberal	2.60407	201718	52	3	14	2
BJ7	52	91	4	658047	39	52	atacora urban	Urban	No education	Middle	No	No	7	Christianity	No	Yes	No insurance coverage	Widowed/divorced/separated	Benin	BEN	1	Broadly liberal	2.60407	201718	52	3	14	2
BJ7	52	97	8	658047	30	52	atacora urban	Urban	No education	Poorest	No	No	4	Christianity	No	Yes	No insurance coverage	Married/living with partner	Benin	BEN	1	Broadly liberal	2.60407	201718	52	3	14	2
BJ7	52	97	13	658047	27	52	atacora urban	Urban	No education	Poorest	No	No	2	Islamic	No	Yes	No insurance coverage	Married/living with partner	Benin	BEN	1	Broadly liberal	2.60407	201718	52	3	14	2
BJ7	52	104	2	658047	37	52	atacora urban	Urban	No education	Poorest	No	No	8	Christianity	No	No	No insurance coverage	Married/living with partner	Benin	BEN	1	Broadly liberal	2.60407	201718	52	3	14	2
BJ7	52	110	2	658047	27	52	atacora urban	Urban	No education	Poorer	No	No	4	Christianity	No	Yes	No insurance coverage	Married/living with partner	Benin	BEN	1	Broadly liberal	2.60407	201718	52	3	14	2
BJ7	52	117	2	658047	34	52	atacora urban	Urban	No education	Richest	No	No	4	Christianity	No	No	No insurance coverage	Married/living with partner	Benin	BEN	1	Broadly liberal	2.60407	201718	52	3	14	2
BJ7	52	117	3	658047	38	52	atacora urban	Urban	Primary education	Richest	No	No	6	Christianity	No	Yes	No insurance coverage	Married/living with partner	Benin	BEN	1	Broadly liberal	2.60407	201718	52	3	14	2
BJ7	52	117	5	658047	17	52	atacora urban	Urban	Primary education	Richest	No	No	0	Christianity	No	Yes	No insurance coverage	Never in union	Benin	BEN	1	Broadly liberal	2.60407	201718	52	3	14	2
BJ7	52	123	2	658047	42	52	atacora urban	Urban	No education	Poorer	No	No	6	Christianity	No	Yes	No insurance coverage	Married/living with partner	Benin	BEN	1	Broadly liberal	2.60407	201718	52	3	14	2
BJ7	52	123	9	658047	37	52	atacora urban	Urban	No education	Poorer	Yes	Yes	7	Others	No	Yes	No insurance coverage	Married/living with partner	Benin	BEN	1	Broadly liberal	2.60407	201718	52	3	14	2
BJ7	52	130	2	658047	37	52	atacora urban	Urban	No education	Poorest	No	No	8	Christianity	No	Yes	No insurance coverage	Married/living with partner	Benin	BEN	1	Broadly liberal	2.60407	201718	52	3	14	2
BJ7	52	136	2	658047	45	52	atacora urban	Urban	No education	Richer	No	No	7	Christianity	No	No	No insurance coverage	Married/living with partner	Benin	BEN	1	Broadly liberal	2.60407	201718	52	3	14	2
BJ7	52	136	5	658047	18	52	atacora urban	Urban	Secondary education	Richer	No	No	0	Others	No	No	No insurance coverage	Married/living with partner	Benin	BEN	1	Broadly liberal	2.60407	201718	52	3	14	2
BJ7	52	136	6	658047	27	52	atacora urban	Urban	No education	Richer	No	No	2	Christianity	No	No	No insurance coverage	Married/living with partner	Benin	BEN	1	Broadly liberal	2.60407	201718	52	3	14	2
BJ7	52	143	2	658047	35	52	atacora urban	Urban	No education	Richer	No	No	4	Islamic	No	No	No insurance coverage	Married/living with partner	Benin	BEN	1	Broadly liberal	2.60407	201718	52	3	14	2
BJ7	52	143	3	658047	30	52	atacora urban	Urban	No education	Richer	No	No	2	Islamic	No	Yes	No insurance coverage	Married/living with partner	Benin	BEN	1	Broadly liberal	2.60407	201718	52	3	14	2
BJ7	52	149	2	658047	24	52	atacora urban	Urban	No education	Poorest	No	No	1	Others	No	No	No insurance coverage	Married/living with partner	Benin	BEN	1	Broadly liberal	2.60407	201718	52	3	14	2
BJ7	52	149	6	658047	20	52	atacora urban	Urban	No education	Poorest	No	No	1	Others	No	No	No insurance coverage	Married/living with partner	Benin	BEN	1	Broadly liberal	2.60407	201718	52	3	14	2
BJ7	52	162	2	658047	32	52	atacora urban	Urban	No education	Poorer	No	No	5	Others	No	No	No insurance coverage	Married/living with partner	Benin	BEN	1	Broadly liberal	2.60407	201718	52	3	14	2
BJ7	52	169	2	658047	34	52	atacora urban	Urban	No education	Middle	No	No	3	Others	No	Yes	No insurance coverage	Married/living with partner	Benin	BEN	1	Broadly liberal	2.60407	201718	52	3	14	2
BJ7	53	4	2	336514	27	53	atacora urban	Urban	No education	Poorer	No	No	3	Islamic	No	Yes	No insurance coverage	Married/living with partner	Benin	BEN	1	Broadly liberal	2.60407	201718	53	3	14	2
BJ7	53	11	2	336514	35	53	atacora urban	Urban	No education	Poorest	No	No	6	Islamic	No	Yes	No insurance coverage	Married/living with partner	Benin	BEN	1	Broadly liberal	2.60407	201718	53	3	14	2
BJ7	53	24	2	336514	33	53	atacora urban	Urban	No education	Poorest	No	No	5	Others	No	No	No insurance coverage	Married/living with partner	Benin	BEN	1	Broadly liberal	2.60407	201718	53	3	14	2
BJ7	53	31	2	336514	20	53	atacora urban	Urban	No education	Middle	No	No	1	Islamic	No	No	No insurance coverage	Married/living with partner	Benin	BEN	1	Broadly liberal	2.60407	201718	53	3	14	2
BJ7	53	38	3	336514	25	53	atacora urban	Urban	No education	Poorer	No	No	4	Islamic	No	No	No insurance coverage	Married/living with partner	Benin	BEN	1	Broadly liberal	2.60407	201718	53	3	14	2
BJ7	53	38	8	336514	16	53	atacora urban	Urban	Primary education	Poorer	No	No	0	Islamic	No	No	No insurance coverage	Married/living with partner	Benin	BEN	1	Broadly liberal	2.60407	201718	53	3	14	2
BJ7	53	38	10	336514	18	53	atacora urban	Urban	Secondary education	Poorer	No	No	1	Others	No	No	No insurance coverage	Married/living with partner	Benin	BEN	1	Broadly liberal	2.60407	201718	53	3	14	2
BJ7	53	45	2	336514	40	53	atacora urban	Urban	No education	Middle	No	No	8	Christianity	No	Yes	No insurance coverage	Married/living with partner	Benin	BEN	1	Broadly liberal	2.60407	201718	53	3	14	2
BJ7	53	52	4	336514	23	53	atacora urban	Urban	No education	Poorest	No	No	2	Others	No	No	No insurance coverage	Married/living with partner	Benin	BEN	1	Broadly liberal	2.60407	201718	53	3	14	2
BJ7	53	52	14	336514	20	53	atacora urban	Urban	No education	Poorest	No	No	1	Islamic	No	Yes	No insurance coverage	Married/living with partner	Benin	BEN	1	Broadly liberal	2.60407	201718	53	3	14	2
BJ7	53	58	2	336514	35	53	atacora urban	Urban	No education	Poorest	No	No	6	Others	No	Yes	No insurance coverage	Married/living with partner	Benin	BEN	1	Broadly liberal	2.60407	201718	53	3	14	2
BJ7	53	65	2	336514	30	53	atacora urban	Urban	No education	Poorest	No	No	2	Others	No	Yes	No insurance coverage	Married/living with partner	Benin	BEN	1	Broadly liberal	2.60407	201718	53	3	14	2
BJ7	53	79	2	336514	45	53	atacora urban	Urban	No education	Poorest	No	No	7	Islamic	No	No	No insurance coverage	Married/living with partner	Benin	BEN	1	Broadly liberal	2.60407	201718	53	3	14	2
BJ7	53	86	2	336514	26	53	atacora urban	Urban	No education	Poorest	No	No	3	Islamic	No	Yes	No insurance coverage	Married/living with partner	Benin	BEN	1	Broadly liberal	2.60407	201718	53	3	14	2
BJ7	53	86	6	336514	27	53	atacora urban	Urban	No education	Poorest	No	No	1	Christianity	No	No	No insurance coverage	Married/living with partner	Benin	BEN	1	Broadly liberal	2.60407	201718	53	3	14	2
BJ7	53	92	2	336514	30	53	atacora urban	Urban	No education	Poorest	No	No	4	Others	No	No	No insurance coverage	Married/living with partner	Benin	BEN	1	Broadly liberal	2.60407	201718	53	3	14	2
BJ7	53	106	3	336514	21	53	atacora urban	Urban	Secondary education	Poorer	No	No	1	Christianity	No	No	No insurance coverage	Married/living with partner	Benin	BEN	1	Broadly liberal	2.60407	201718	53	3	14	2
BJ7	53	106	5	336514	25	53	atacora urban	Urban	No education	Poorer	No	No	2	Christianity	No	No	No insurance coverage	Married/living with partner	Benin	BEN	1	Broadly liberal	2.60407	201718	53	3	14	2
BJ7	53	113	2	336514	35	53	atacora urban	Urban	No education	Poorest	No	No	4	Others	No	No	No insurance coverage	Married/living with partner	Benin	BEN	1	Broadly liberal	2.60407	201718	53	3	14	2
BJ7	53	113	3	336514	29	53	atacora urban	Urban	No education	Poorest	No	No	2	Others	No	No	No insurance coverage	Married/living with partner	Benin	BEN	1	Broadly liberal	2.60407	201718	53	3	14	2
BJ7	53	120	2	336514	35	53	atacora urban	Urban	No education	Poorer	No	No	5	Others	No	Yes	No insurance coverage	Married/living with partner	Benin	BEN	1	Broadly liberal	2.60407	201718	53	3	14	2
BJ7	53	120	3	336514	17	53	atacora urban	Urban	Secondary education	Poorer	No	No	0	Others	No	No	No insurance coverage	Never in union	Benin	BEN	1	Broadly liberal	2.60407	201718	53	3	14	2
BJ7	53	126	3	336514	30	53	atacora urban	Urban	No education	Poorer	No	No	4	Islamic	No	No	No insurance coverage	Widowed/divorced/separated	Benin	BEN	1	Broadly liberal	2.60407	201718	53	3	14	2
BJ7	53	133	2	336514	48	53	atacora urban	Urban	No education	Poorest	No	No	3	Islamic	No	No	No insurance coverage	Married/living with partner	Benin	BEN	1	Broadly liberal	2.60407	201718	53	3	14	2
BJ7	53	154	2	336514	28	53	atacora urban	Urban	No education	Poorer	No	No	3	Others	No	No	No insurance coverage	Married/living with partner	Benin	BEN	1	Broadly liberal	2.60407	201718	53	3	14	2
BJ7	53	160	2	336514	38	53	atacora urban	Urban	No education	Poorest	No	No	5	Islamic	No	Yes	No insurance coverage	Married/living with partner	Benin	BEN	1	Broadly liberal	2.60407	201718	53	3	14	2
BJ7	53	167	2	336514	34	53	atacora urban	Urban	No education	Poorest	No	No	7	Others	No	No	No insurance coverage	Married/living with partner	Benin	BEN	1	Broadly liberal	2.60407	201718	53	3	14	2
BJ7	53	167	3	336514	37	53	atacora urban	Urban	No education	Poorest	No	No	6	Others	No	No	No insurance coverage	Married/living with partner	Benin	BEN	1	Broadly liberal	2.60407	201718	53	3	14	2
[truncated: 450,705+ more rows]
